# Supplementary material for: Skin microbiome profile in people living with HIV/AIDS in Cameroon
Source: Front Cell Infect Microbiol. 2023 Oct 31;13:1211899. doi: 10.3389/fcimb.2023.1211899 (PMC10644231; doi:10.3389/fcimb.2023.1211899)
Supplement: Supplementary file 2 [file Table_1.xlsx]

## Sheet: All_position
ASV_key	ASV_ID	baseMean	log2FoldChange	lfcSE	stat	pvalue	padj	reject	df
09403870435de24e0d1079059a287957	ASV1	71063	0.395066	0.247608	1.59553	0.112188	0.189857	FALSE	198
62611dedc42201591d0c89973f903dde	ASV2	111192	-1.47319	0.412336	-3.5728	0.000443534	0.00139396	TRUE	198
b02a8d33d018119dedb2db15db887bfd	ASV3	391924	-3.44219	0.565169	-6.09055	5.75321e-09	1.26571e-07	TRUE	198
5497318e515a8c328a68f95975d9c7d4	ASV4	286349	-1.06243	0.358241	-2.9657	0.00339129	0.00932604	TRUE	198
8270ef16a97526023e95ac0236c92f78	ASV5	18920.3	0.0408776	0.449147	0.0910117	0.927575	0.927575	FALSE	198
19c88c43cefc0efae399898111815666	ASV7	11083.5	1.76545	0.449687	3.92597	0.000119187	0.000437018	TRUE	198
7337431bc35b58de39893e6d6db1772b	ASV8	19029.9	0.553921	0.380159	1.45708	0.146679	0.230495	FALSE	198
2b868acb906ca5a23d3950b48894cd70	ASV9	10611.3	0.874249	0.354743	2.46446	0.0145743	0.0320636	TRUE	198
50f924a04d7400549a5726f23256fe71	ASV10	7209.98	-0.506166	0.476822	-1.06154	0.289737	0.389573	FALSE	198
9ae4a24f8afe2d11c1c619180d04e01d	ASV11	814.053	0.466226	0.559315	0.833565	0.40553	0.484614	FALSE	198
d4e740bc5c2587cbbb188e8e30026611	ASV12	32931.7	-2.10065	0.378835	-5.54504	9.31953e-08	1.02515e-06	TRUE	198
101637aba474a6614786486ad42acb11	ASV13	10947.3	-0.265311	0.504678	-0.525704	0.599682	0.65965	FALSE	198
ffe1e63147af5c2cd21231f1d5d59488	ASV15	1486.25	2.35829	0.522838	4.51055	1.10665e-05	4.86926e-05	TRUE	198
6cb0e90f4660c0716127bf7c7c13935c	ASV17	1469.82	1.51934	0.544691	2.78937	0.00579678	0.0141699	TRUE	198
b91332e18dfc35c8006c31269a718a9a	ASV18	2458.49	-0.440082	0.542864	-0.810668	0.41853	0.484614	FALSE	198
0a1f5ed70dcb37a86924dbd5fde981af	ASV19	1958.9	-1.06706	0.558218	-1.91154	0.0573791	0.105195	FALSE	198
94e5c426709e3731d622c6d2e11c965e	ASV21	2474.31	-1.13987	0.523939	-2.17558	0.030771	0.061542	FALSE	198
2ea2b9083d96a1465773e51aa6e12232	ASV23	814.97	0.585201	0.56436	1.03693	0.301034	0.389573	FALSE	198
7e537c12b9af4d0e06d9c229f25d2176	ASV24	11200.5	-3.38549	0.636873	-5.31581	2.84977e-07	2.08983e-06	TRUE	198
c1b7f821f5866599077a9751b477bdc2	ASV28	4357.63	-2.64472	0.526238	-5.02572	1.11849e-06	6.15171e-06	TRUE	198
c7e9700eba384f1ae9d29e2a4225d3f5	ASV33	1253.96	0.179602	0.511617	0.351048	0.725925	0.760493	FALSE	198
8bd941f369146b21668cf4aebfd00ac6	ASV34	449.104	-0.697266	0.533559	-1.30682	0.192789	0.282758	FALSE	198

## Sheet: Forehead
ASV_key	ASV_ID	baseMean	log2FoldChange	lfcSE	stat	pvalue	padj	reject	df
09403870435de24e0d1079059a287957	ASV1	60340.8	-0.0836915	0.507274	-0.164983	0.869478	0.907281	FALSE	64
62611dedc42201591d0c89973f903dde	ASV2	149740	-2.84918	0.622278	-4.57862	2.21355e-05	0.000177084	TRUE	64
b02a8d33d018119dedb2db15db887bfd	ASV3	331944	-3.60912	0.834894	-4.32284	5.49092e-05	0.000329455	TRUE	64
5497318e515a8c328a68f95975d9c7d4	ASV4	307095	-1.83478	0.537904	-3.41098	0.00112594	0.00386036	TRUE	64
8270ef16a97526023e95ac0236c92f78	ASV5	21113	-0.868628	0.742365	-1.17008	0.246307	0.394091	FALSE	64
19c88c43cefc0efae399898111815666	ASV7	9677.44	1.18455	0.724521	1.63494	0.106971	0.23339	FALSE	64
7337431bc35b58de39893e6d6db1772b	ASV8	13179.6	0.834514	0.638356	1.30729	0.195793	0.335644	FALSE	64
2b868acb906ca5a23d3950b48894cd70	ASV9	10743	0.296161	0.67479	0.438893	0.662217	0.870972	FALSE	64
50f924a04d7400549a5726f23256fe71	ASV10	4706.98	-0.157344	0.825903	-0.190511	0.849512	0.907281	FALSE	64
9ae4a24f8afe2d11c1c619180d04e01d	ASV11	732.046	-0.0111559	0.954826	-0.0116837	0.990714	0.990714	FALSE	64
d4e740bc5c2587cbbb188e8e30026611	ASV12	40968.8	-3.26833	0.593783	-5.50425	6.99211e-07	1.67811e-05	TRUE	64
101637aba474a6614786486ad42acb11	ASV13	6893.06	-0.361619	0.901068	-0.401323	0.68952	0.870972	FALSE	64
ffe1e63147af5c2cd21231f1d5d59488	ASV15	918.876	2.44906	0.866506	2.82636	0.00627444	0.0167318	TRUE	64
6cb0e90f4660c0716127bf7c7c13935c	ASV17	1272.7	1.29811	0.890623	1.45753	0.149861	0.282159	FALSE	64
b91332e18dfc35c8006c31269a718a9a	ASV18	2195.2	-0.808783	1.03283	-0.783072	0.436473	0.654709	FALSE	64
0a1f5ed70dcb37a86924dbd5fde981af	ASV19	1727.42	-1.40504	0.971143	-1.44679	0.152836	0.282159	FALSE	64
94e5c426709e3731d622c6d2e11c965e	ASV21	2691.68	-2.09638	0.88999	-2.35551	0.0215738	0.051777	FALSE	64
df829f8d3288011e9fbef9d3511e2e4c	ASV22	523.701	0.221475	0.941053	0.235349	0.81469	0.907281	FALSE	64
2ea2b9083d96a1465773e51aa6e12232	ASV23	604.183	0.484314	0.972183	0.498172	0.62007	0.870972	FALSE	64
7e537c12b9af4d0e06d9c229f25d2176	ASV24	12157.1	-4.3871	1.06838	-4.10631	0.000116238	0.000557942	TRUE	64
c1b7f821f5866599077a9751b477bdc2	ASV28	3383.47	-2.64923	0.924426	-2.86581	0.00562242	0.0167318	TRUE	64
43a54829cc0d7a58a61ad7f833cc2b22	ASV30	13039.1	-5.62611	1.15849	-4.85644	8.04835e-06	9.65802e-05	TRUE	64
c7e9700eba384f1ae9d29e2a4225d3f5	ASV33	770.829	0.170135	0.899043	0.18924	0.850503	0.907281	FALSE	64
d72da071bc9d900b190163128cb16283	ASV44	3581.76	-3.79177	0.988786	-3.83477	0.000289697	0.00115879	TRUE	64

## Sheet: Forearm
ASV_key	ASV_ID	baseMean	log2FoldChange	lfcSE	stat	pvalue	padj	reject	df
09403870435de24e0d1079059a287957	ASV1	284428	1.34958	0.36184	3.72978	0.000404598	0.00525977	TRUE	65
62611dedc42201591d0c89973f903dde	ASV2	228172	-0.215607	0.673443	-0.320156	0.749877	0.886218	FALSE	65
b02a8d33d018119dedb2db15db887bfd	ASV3	41652.3	-1.11387	0.77532	-1.43666	0.155612	0.317492	FALSE	65
5497318e515a8c328a68f95975d9c7d4	ASV4	72745.8	0.10481	0.470135	0.222935	0.824285	0.892976	FALSE	65
8270ef16a97526023e95ac0236c92f78	ASV5	56314.2	1.21464	0.789565	1.53836	0.128815	0.304471	FALSE	65
19c88c43cefc0efae399898111815666	ASV7	24242	2.20578	0.711442	3.10044	0.00285617	0.0243687	TRUE	65
7337431bc35b58de39893e6d6db1772b	ASV8	37718.9	1.0214	0.716428	1.42568	0.158746	0.317492	FALSE	65
2b868acb906ca5a23d3950b48894cd70	ASV9	44593.4	1.66239	0.40677	4.08681	0.000122538	0.00318598	TRUE	65
50f924a04d7400549a5726f23256fe71	ASV10	31829.1	-0.292279	0.7653	-0.381915	0.703771	0.871335	FALSE	65
9ae4a24f8afe2d11c1c619180d04e01d	ASV11	6146.39	1.09014	0.940223	1.15944	0.250517	0.465245	FALSE	65
d4e740bc5c2587cbbb188e8e30026611	ASV12	55536.3	-0.895735	0.532304	-1.68275	0.097221	0.280861	FALSE	65
101637aba474a6614786486ad42acb11	ASV13	23820	0.195196	0.851985	0.229107	0.819505	0.892976	FALSE	65
ffe1e63147af5c2cd21231f1d5d59488	ASV15	2355.12	2.80324	0.932254	3.00695	0.00374903	0.0243687	TRUE	65
6cb0e90f4660c0716127bf7c7c13935c	ASV17	3740.75	1.56379	0.97328	1.60672	0.112962	0.293702	FALSE	65
b91332e18dfc35c8006c31269a718a9a	ASV18	15351.3	-0.155781	0.957242	-0.16274	0.871228	0.906077	FALSE	65
0a1f5ed70dcb37a86924dbd5fde981af	ASV19	6741.69	-0.485121	1.02093	-0.475177	0.636254	0.870663	FALSE	65
94e5c426709e3731d622c6d2e11c965e	ASV21	8841.13	-0.0796431	0.84042	-0.0947659	0.924792	0.924792	FALSE	65
2ea2b9083d96a1465773e51aa6e12232	ASV23	3342.5	0.40882	1.04293	0.391993	0.696346	0.871335	FALSE	65
7e537c12b9af4d0e06d9c229f25d2176	ASV24	26560.5	-2.46091	1.06928	-2.30146	0.0245802	0.127817	FALSE	65
c1b7f821f5866599077a9751b477bdc2	ASV28	13922.8	-1.54856	0.886665	-1.7465	0.0854487	0.277708	FALSE	65
c7e9700eba384f1ae9d29e2a4225d3f5	ASV33	2657.02	0.63839	0.890209	0.717124	0.475867	0.727796	FALSE	65
8bd941f369146b21668cf4aebfd00ac6	ASV34	2404.4	-0.476193	0.986567	-0.482676	0.630947	0.870663	FALSE	65
409f711b59152d57926cf444c5577087	ASV48	1067.17	1.83716	0.962649	1.90844	0.060752	0.263258	FALSE	65
0ca1de0b0d71831974a9aa9516f27dfc	ASV56	3903.39	-1.07827	0.987369	-1.09206	0.278838	0.48332	FALSE	65
90f0c3ecf764dde04f7b4f431a27638a	ASV58	1155.12	0.693709	0.960087	0.722547	0.47255	0.727796	FALSE	65
ecc8367537453bf22a466def66e8684f	ASV65	759.402	1.71682	0.962781	1.78319	0.079224	0.277708	FALSE	65

## Sheet: Back skin
ASV_key	ASV_ID	baseMean	log2FoldChange	lfcSE	stat	pvalue	padj	reject	df
09403870435de24e0d1079059a287957	ASV1	182710	0.698601	0.410786	1.70064	0.0939416	0.229798	FALSE	63
62611dedc42201591d0c89973f903dde	ASV2	428597	-0.610293	0.837707	-0.728528	0.46899	0.703485	FALSE	63
b02a8d33d018119dedb2db15db887bfd	ASV3	157095	-4.95973	1.23647	-4.0112	0.000162798	0.00341875	TRUE	63
5497318e515a8c328a68f95975d9c7d4	ASV4	74748.4	-0.816532	0.800444	-1.0201	0.311583	0.54527	FALSE	63
8270ef16a97526023e95ac0236c92f78	ASV5	30503.1	0.455412	0.851683	0.53472	0.594726	0.712557	FALSE	63
19c88c43cefc0efae399898111815666	ASV7	5250.6	2.70271	0.896979	3.01312	0.00372099	0.026047	TRUE	63
7337431bc35b58de39893e6d6db1772b	ASV8	23846.4	0.578892	0.644611	0.898048	0.372579	0.601859	FALSE	63
2b868acb906ca5a23d3950b48894cd70	ASV9	18078.9	1.4273	0.739401	1.93035	0.0580678	0.174204	FALSE	63
50f924a04d7400549a5726f23256fe71	ASV10	18727.7	-0.335665	0.918249	-0.365549	0.715926	0.715926	FALSE	63
9ae4a24f8afe2d11c1c619180d04e01d	ASV11	2204.76	1.10697	1.0475	1.05678	0.294649	0.54527	FALSE	63
d4e740bc5c2587cbbb188e8e30026611	ASV12	21386.4	-1.39099	0.82942	-1.67707	0.0984849	0.229798	FALSE	63
ffe1e63147af5c2cd21231f1d5d59488	ASV15	1363.31	2.70908	0.960069	2.82175	0.00638187	0.0335048	TRUE	63
6cb0e90f4660c0716127bf7c7c13935c	ASV17	1204.52	2.50852	0.990416	2.53279	0.0138188	0.058039	FALSE	63
b91332e18dfc35c8006c31269a718a9a	ASV18	2843.31	0.394565	0.888346	0.444156	0.658452	0.715926	FALSE	63
0a1f5ed70dcb37a86924dbd5fde981af	ASV19	3475.49	-0.620723	0.931472	-0.666389	0.507595	0.710634	FALSE	63
94e5c426709e3731d622c6d2e11c965e	ASV21	3538.06	-0.524135	1.02463	-0.511538	0.610763	0.712557	FALSE	63
2ea2b9083d96a1465773e51aa6e12232	ASV23	621.301	1.60489	0.99039	1.62047	0.110127	0.231267	FALSE	63
7e537c12b9af4d0e06d9c229f25d2176	ASV24	11367.7	-2.62565	1.12959	-2.32443	0.0233397	0.081689	FALSE	63
c1b7f821f5866599077a9751b477bdc2	ASV28	9717.51	-3.04233	0.939711	-3.23752	0.00192468	0.0202091	TRUE	63
c7e9700eba384f1ae9d29e2a4225d3f5	ASV33	1460	0.536963	0.917005	0.585561	0.560262	0.712557	FALSE	63
8bd941f369146b21668cf4aebfd00ac6	ASV34	1259.62	-0.379933	0.938476	-0.404841	0.686966	0.715926	FALSE	63

## Sheet: ASV to taxonomy
ASV_key	ASV_ID	Kingdom	Phylum	Class	Order	Family	Genus	Species
09403870435de24e0d1079059a287957	ASV1	d__Bacteria	Actinobacteriota	Actinobacteria	Micrococcales	Micrococcaceae	Micrococcus	NA
62611dedc42201591d0c89973f903dde	ASV2	d__Bacteria	Firmicutes	Bacilli	Staphylococcales	Staphylococcaceae	Staphylococcus	NA
b02a8d33d018119dedb2db15db887bfd	ASV3	d__Bacteria	Actinobacteriota	Actinobacteria	Propionibacteriales	Propionibacteriaceae	Cutibacterium	NA
5497318e515a8c328a68f95975d9c7d4	ASV4	d__Bacteria	Firmicutes	Bacilli	Staphylococcales	Staphylococcaceae	Staphylococcus	NA
8270ef16a97526023e95ac0236c92f78	ASV5	d__Bacteria	Firmicutes	Bacilli	Staphylococcales	Staphylococcaceae	Staphylococcus	Staphylococcus_saprophyticus
29b9b0c2d3a36ff404bfba4cb63aca1e	ASV6	d__Bacteria	Actinobacteriota	Actinobacteria	Micrococcales	Intrasporangiaceae	NA	NA
19c88c43cefc0efae399898111815666	ASV7	d__Bacteria	Actinobacteriota	Actinobacteria	Micrococcales	Micrococcaceae	Kocuria	Kocuria_marina
7337431bc35b58de39893e6d6db1772b	ASV8	d__Bacteria	Actinobacteriota	Actinobacteria	Micrococcales	Micrococcaceae	Kocuria	Kocuria_palustris
2b868acb906ca5a23d3950b48894cd70	ASV9	d__Bacteria	Actinobacteriota	Actinobacteria	Micrococcales	Micrococcaceae	Micrococcus	NA
50f924a04d7400549a5726f23256fe71	ASV10	d__Bacteria	Firmicutes	Bacilli	Staphylococcales	Staphylococcaceae	Staphylococcus	NA
9ae4a24f8afe2d11c1c619180d04e01d	ASV11	d__Bacteria	Proteobacteria	Alphaproteobacteria	Rhodobacterales	Rhodobacteraceae	Haematobacter	Haematobacter_massiliensis
d4e740bc5c2587cbbb188e8e30026611	ASV12	d__Bacteria	Actinobacteriota	Actinobacteria	Corynebacteriales	Corynebacteriaceae	Corynebacterium	Corynebacterium_tuberculostearicum
101637aba474a6614786486ad42acb11	ASV13	d__Bacteria	Firmicutes	Bacilli	Lactobacillales	Streptococcaceae	Streptococcus	NA
04be702b895fe5ed0568344daf564276	ASV14	d__Bacteria	Firmicutes	Bacilli	Staphylococcales	Staphylococcaceae	Staphylococcus	NA
ffe1e63147af5c2cd21231f1d5d59488	ASV15	d__Bacteria	Proteobacteria	Gammaproteobacteria	Pseudomonadales	Pseudomonadaceae	Pseudomonas	NA
ffc36e27c82042664a16bcd4d380b286	ASV16	d__Bacteria	Proteobacteria	Gammaproteobacteria	Enterobacterales	Enterobacteriaceae	Escherichia-Shigella	NA
6cb0e90f4660c0716127bf7c7c13935c	ASV17	d__Bacteria	Firmicutes	Bacilli	Staphylococcales	Staphylococcaceae	Staphylococcus	NA
b91332e18dfc35c8006c31269a718a9a	ASV18	d__Bacteria	Actinobacteriota	Actinobacteria	Micrococcales	Dermabacteraceae	Brachybacterium	NA
0a1f5ed70dcb37a86924dbd5fde981af	ASV19	d__Bacteria	Proteobacteria	Gammaproteobacteria	Pseudomonadales	Moraxellaceae	Enhydrobacter	NA
ff035b1864dab6f3c2f70e66da127e9c	ASV20	d__Bacteria	Actinobacteriota	Actinobacteria	Micrococcales	Intrasporangiaceae	Ornithinimicrobium	NA
94e5c426709e3731d622c6d2e11c965e	ASV21	d__Bacteria	Firmicutes	Bacilli	Staphylococcales	Staphylococcaceae	Staphylococcus	NA
df829f8d3288011e9fbef9d3511e2e4c	ASV22	d__Bacteria	Firmicutes	Bacilli	Lactobacillales	Leuconostocaceae	Weissella	NA
2ea2b9083d96a1465773e51aa6e12232	ASV23	d__Bacteria	Actinobacteriota	Actinobacteria	Micrococcales	Brevibacteriaceae	Brevibacterium	NA
7e537c12b9af4d0e06d9c229f25d2176	ASV24	d__Bacteria	Proteobacteria	Gammaproteobacteria	Burkholderiales	Comamonadaceae	Delftia	NA
f65fa50fb4cf7f3bc79940072d03560e	ASV25	d__Bacteria	Proteobacteria	Gammaproteobacteria	Pseudomonadales	Moraxellaceae	Acinetobacter	Acinetobacter_haemolyticus
9002efc8d0aae0e00570a0ef34a8f2f4	ASV26	d__Bacteria	Cyanobacteria	Cyanobacteriia	Chloroplast	Chloroplast	Chloroplast	NA
eb85c7baad7d46e934561f4a7801c617	ASV27	d__Bacteria	Actinobacteriota	Actinobacteria	Corynebacteriales	Dietziaceae	Dietzia	Dietzia_timorensis
c1b7f821f5866599077a9751b477bdc2	ASV28	d__Bacteria	Actinobacteriota	Actinobacteria	Corynebacteriales	Corynebacteriaceae	Corynebacterium	NA
7f47534c2e85c3030b990a55f9e4eddf	ASV29	d__Bacteria	Actinobacteriota	Actinobacteria	Bifidobacteriales	Bifidobacteriaceae	Gardnerella	Gardnerella_vaginalis
43a54829cc0d7a58a61ad7f833cc2b22	ASV30	d__Bacteria	Firmicutes	Bacilli	Staphylococcales	Staphylococcaceae	Staphylococcus	NA
c52b8b3f55d39f44d9ad7c39d15e9db3	ASV31	d__Bacteria	Proteobacteria	Gammaproteobacteria	Burkholderiales	Neisseriaceae	uncultured	uncultured_bacterium
101c48cfe83f8cce71719a4514fcb35b	ASV32	d__Bacteria	Firmicutes	Bacilli	Staphylococcales	Staphylococcaceae	Staphylococcus	NA
c7e9700eba384f1ae9d29e2a4225d3f5	ASV33	d__Bacteria	Firmicutes	Bacilli	Staphylococcales	Staphylococcaceae	Staphylococcus	Staphylococcus_sciuri
8bd941f369146b21668cf4aebfd00ac6	ASV34	d__Bacteria	Bacteroidota	Bacteroidia	Flavobacteriales	Weeksellaceae	Chryseobacterium	Chryseobacterium_hominis
6853fbca95f545b26507b06719194eb8	ASV35	d__Bacteria	Firmicutes	Bacilli	Staphylococcales	Staphylococcaceae	Staphylococcus	Staphylococcus_saprophyticus
580a11993399ebc06494e61e70a90137	ASV36	d__Bacteria	Actinobacteriota	Actinobacteria	Micrococcales	Micrococcaceae	Micrococcus	NA
df1ae7fd3a039b102a1b3f3bd17c00b7	ASV37	d__Bacteria	Firmicutes	Bacilli	Staphylococcales	Staphylococcaceae	Staphylococcus	Staphylococcus_haemolyticus
0e036c3b4a25f72ce30c866d817a78ac	ASV38	d__Bacteria	Firmicutes	Bacilli	Staphylococcales	Staphylococcaceae	Staphylococcus	NA
4394468b49611f78b96b64d72449fab5	ASV39	d__Bacteria	Firmicutes	Bacilli	Lactobacillales	Lactobacillaceae	Lactobacillus	Lactobacillus_fermentum
eebf8f1ec819363293b7133f741df6a2	ASV40	d__Bacteria	Firmicutes	Bacilli	Staphylococcales	Staphylococcaceae	Staphylococcus	NA
c5d4496f5bce729253d5ec496fc24d29	ASV41	d__Bacteria	Actinobacteriota	Actinobacteria	Micrococcales	Brevibacteriaceae	Brevibacterium	Brevibacterium_luteolum
e1d098412c88700cbd3c119e7c62f2ca	ASV42	d__Bacteria	Firmicutes	Bacilli	Lactobacillales	Aerococcaceae	Aerococcus	NA
6e7317c14238561fe5865674e3a3206d	ASV43	d__Bacteria	Firmicutes	Bacilli	Lactobacillales	Streptococcaceae	Streptococcus	NA
d72da071bc9d900b190163128cb16283	ASV44	d__Bacteria	Proteobacteria	Gammaproteobacteria	Xanthomonadales	Xanthomonadaceae	Stenotrophomonas	NA
319ec275f5c144c238d00290f719a728	ASV45	d__Bacteria	Proteobacteria	Gammaproteobacteria	Pseudomonadales	Moraxellaceae	Acinetobacter	NA
bc49b8c46846d11e284ba672f37c8c74	ASV46	d__Bacteria	Actinobacteriota	Actinobacteria	Corynebacteriales	Dietziaceae	Dietzia	Dietzia_timorensis
c6b516ae2ba507f85cf0eede12bfa499	ASV47	d__Bacteria	Firmicutes	Bacilli	Staphylococcales	Staphylococcaceae	Staphylococcus	NA
409f711b59152d57926cf444c5577087	ASV48	d__Bacteria	Firmicutes	Bacilli	Lactobacillales	Streptococcaceae	Streptococcus	Streptococcus_salivarius
52aec4e42b4ca054f146fd33de521244	ASV49	d__Bacteria	Actinobacteriota	Actinobacteria	Corynebacteriales	Corynebacteriaceae	Corynebacterium	NA
892a20bbdc3ce599dc0c5d9f0866c352	ASV50	d__Bacteria	Firmicutes	Bacilli	Lactobacillales	Enterococcaceae	Enterococcus	NA
53fff6bbcc85559fff2c4ba830303602	ASV51	d__Bacteria	Firmicutes	Bacilli	Staphylococcales	Staphylococcaceae	Staphylococcus	NA
173b8383238dc87920b640dfd06347b3	ASV52	d__Bacteria	Actinobacteriota	Actinobacteria	Micrococcales	Micrococcaceae	Rothia	NA
5194f3b06c0736fad596f5841b94edc6	ASV53	d__Bacteria	Proteobacteria	Alphaproteobacteria	Rhodobacterales	Rhodobacteraceae	Paracoccus	NA
b77b151f7481fd080bedbf415e736539	ASV54	d__Bacteria	Firmicutes	Bacilli	Lactobacillales	Listeriaceae	Listeria	NA
9fe0c879cc4526e2fa2ab7153e446792	ASV55	d__Bacteria	Proteobacteria	Gammaproteobacteria	Burkholderiales	Chromobacteriaceae	Aquitalea	Aquitalea_sp.
0ca1de0b0d71831974a9aa9516f27dfc	ASV56	d__Bacteria	Proteobacteria	Gammaproteobacteria	Xanthomonadales	Xanthomonadaceae	Stenotrophomonas	NA
714b0378efe0b8744e24aa04b48008d3	ASV57	d__Bacteria	Firmicutes	Bacilli	Bacillales	Bacillaceae	Bacillus	NA
90f0c3ecf764dde04f7b4f431a27638a	ASV58	d__Bacteria	Proteobacteria	Gammaproteobacteria	Pseudomonadales	Pseudomonadaceae	Pseudomonas	Pseudomonas_stutzeri
4174e90d9bd9be0973f694e1575a12c8	ASV59	d__Bacteria	Proteobacteria	Alphaproteobacteria	Acetobacterales	Acetobacteraceae	Roseomonas	Roseomonas_gilardii
8b74089f59b28e641f2c8c736707f8b2	ASV60	d__Bacteria	Proteobacteria	Gammaproteobacteria	Enterobacterales	Enterobacteriaceae	Salmonella	NA
2ea9a7a51fef009cb91effe3ed2ca815	ASV61	d__Bacteria	Actinobacteriota	Actinobacteria	Micrococcales	Brevibacteriaceae	Brevibacterium	NA
c27ad79848adcd406bf90804cb13ec9b	ASV62	d__Bacteria	Proteobacteria	Gammaproteobacteria	Enterobacterales	Enterobacteriaceae	Klebsiella	NA
b4aaccf899f3a4e249805e46635df1c4	ASV63	d__Bacteria	Proteobacteria	Gammaproteobacteria	Burkholderiales	Chromobacteriaceae	Aquitalea	Aquitalea_magnusonii
d6403e5b4389d1c8f2e1c218c0a59134	ASV64	d__Bacteria	Firmicutes	Negativicutes	Veillonellales-Selenomonadales	Veillonellaceae	Veillonella	NA
ecc8367537453bf22a466def66e8684f	ASV65	d__Bacteria	Actinobacteriota	Actinobacteria	Micrococcales	Brevibacteriaceae	Brevibacterium	Brevibacterium_pityocampae
6ddf02037104ecca83493876236c10d9	ASV66	d__Bacteria	Actinobacteriota	Actinobacteria	Micrococcales	Micrococcaceae	Kocuria	NA
5481dfdbd4ad1bf5077fb6b7080671e4	ASV67	d__Bacteria	Actinobacteriota	Actinobacteria	Micrococcales	Dermacoccaceae	Kytococcus	NA
a4cd6152db4ba6371bd3d35fcda62a19	ASV68	d__Bacteria	Firmicutes	Bacilli	Lactobacillales	Streptococcaceae	Streptococcus	NA
8a6a46632c6b250d49635979dfd86a04	ASV69	d__Bacteria	Actinobacteriota	Actinobacteria	Propionibacteriales	Propionibacteriaceae	Cutibacterium	NA
e1a1353ae2835a9eef68295b703a0ab4	ASV70	d__Bacteria	Firmicutes	Bacilli	Staphylococcales	Staphylococcaceae	Jeotgalicoccus	NA
773199e8e8135927a0e62bd84704359e	ASV71	d__Bacteria	Actinobacteriota	Actinobacteria	Propionibacteriales	Propionibacteriaceae	Cutibacterium	NA
040a79fc36d5988dcfca8e546cdfd86a	ASV72	d__Bacteria	Firmicutes	Clostridia	Lachnospirales	Lachnospiraceae	Shuttleworthia	uncultured_bacterium
ceaec4b3e38be8caaaf3ba52277fc320	ASV73	d__Bacteria	Proteobacteria	Gammaproteobacteria	Enterobacterales	Enterobacteriaceae	Klebsiella	NA
8c702662a77c13f0048090036bf023a7	ASV74	d__Bacteria	Firmicutes	Bacilli	Staphylococcales	Staphylococcaceae	Staphylococcus	NA
67061bf2887ea44ff051895481bc7d5c	ASV75	d__Bacteria	Actinobacteriota	Actinobacteria	Corynebacteriales	Corynebacteriaceae	Lawsonella	uncultured_bacterium
d87bc96f0024fec5706ebc44068b683b	ASV76	d__Bacteria	Actinobacteriota	Actinobacteria	Micrococcales	Intrasporangiaceae	NA	NA
f1c727ea217dfad2cabe9a3142e5a828	ASV77	d__Bacteria	Firmicutes	Bacilli	Bacillales	Bacillaceae	Bacillus	NA
44536e7d859312677ce835c0cb53eeca	ASV78	d__Bacteria	Firmicutes	Bacilli	Staphylococcales	Gemellaceae	Gemella	NA
b89e5ec05f076f9b7934ce741a3f14ca	ASV79	d__Bacteria	Firmicutes	Bacilli	Staphylococcales	Staphylococcaceae	Staphylococcus	NA
48ca852d6fb7cd259c13838915e3c0a9	ASV80	d__Bacteria	Actinobacteriota	Actinobacteria	Corynebacteriales	Corynebacteriaceae	Corynebacterium	NA
8e758fab5a4814776f6159e5f1d40426	ASV81	d__Bacteria	Firmicutes	Bacilli	Staphylococcales	Staphylococcaceae	Staphylococcus	NA
df59a343b8823fc63baa2f047559cc0b	ASV82	d__Bacteria	Actinobacteriota	Actinobacteria	Corynebacteriales	Corynebacteriaceae	Corynebacterium	Corynebacterium_jeikeium
0623d481b33b7b3d2244cb7abeb4be7a	ASV83	d__Bacteria	Proteobacteria	Alphaproteobacteria	Caulobacterales	Caulobacteraceae	Brevundimonas	NA
cc3972883fd7f6156ba7a61c2172183b	ASV84	d__Bacteria	Proteobacteria	Alphaproteobacteria	Sphingomonadales	Sphingomonadaceae	Sphingomonas	NA
4ba063c181c4a1e3d50c91928e515b24	ASV85	d__Bacteria	Firmicutes	Bacilli	Staphylococcales	Staphylococcaceae	Nosocomiicoccus	Nosocomiicoccus_ampullae
b70beb53a6365b734c57565f6b52b901	ASV86	d__Bacteria	Actinobacteriota	Actinobacteria	Micrococcales	Micrococcaceae	Micrococcus	NA
fd7ecc0aaa1d9548400dcfb0db85f5c0	ASV87	d__Bacteria	Firmicutes	Bacilli	Staphylococcales	Staphylococcaceae	Staphylococcus	NA
c0cb20758d09adc3b1c44fcd6c397bb1	ASV88	d__Bacteria	Proteobacteria	Alphaproteobacteria	Rhizobiales	Beijerinckiaceae	Pseudochelatococcus	uncultured_bacterium
b837a0da7ab38d8e5f8b48aeba5d91d1	ASV89	d__Bacteria	Cyanobacteria	Cyanobacteriia	Chloroplast	Chloroplast	Chloroplast	NA
e8165c825d679874a9c71c16408fbbfd	ASV90	d__Bacteria	Proteobacteria	Gammaproteobacteria	Enterobacterales	Yersiniaceae	Serratia	NA
3f3281da9a3efec969ebd1af7c528545	ASV91	d__Bacteria	Actinobacteriota	Actinobacteria	Micrococcales	Micrococcaceae	NA	NA
eaf72d153fbf28b47f43ed6b611704f6	ASV92	d__Bacteria	Firmicutes	Bacilli	Staphylococcales	Staphylococcaceae	Staphylococcus	Staphylococcus_kloosii
2a508a167558182452b408aea52e3145	ASV93	d__Bacteria	Proteobacteria	Alphaproteobacteria	Rhodobacterales	Rhodobacteraceae	Paracoccus	NA
75caefa0df8e0699a60f04fa154f0bba	ASV94	d__Bacteria	Proteobacteria	Gammaproteobacteria	Pseudomonadales	Moraxellaceae	Acinetobacter	NA
b2dfc392cdafc48a2d345f62c1d8fe80	ASV95	d__Bacteria	Proteobacteria	Gammaproteobacteria	Enterobacterales	Erwiniaceae	Pantoea	NA
05aff72356f72d3f49b361c5875002be	ASV96	d__Bacteria	Actinobacteriota	Actinobacteria	Micrococcales	Microbacteriaceae	Microbacterium	NA
3fb8bdf94689d3ba57c2851b7746dc33	ASV97	d__Bacteria	Firmicutes	Bacilli	Staphylococcales	Staphylococcaceae	Staphylococcus	NA
b384832b3063bbecda38ba160cd66e70	ASV98	d__Bacteria	Proteobacteria	Gammaproteobacteria	Pseudomonadales	Pseudomonadaceae	Pseudomonas	Pseudomonas_matsuisoli
7ac8471b0b7280edac576350112a23d3	ASV99	d__Bacteria	Actinobacteriota	Actinobacteria	Micrococcales	Micrococcaceae	Kocuria	Rothia_kristinae
e253c9da432523e403a6ad9470f30b0d	ASV100	d__Bacteria	Actinobacteriota	Actinobacteria	Micrococcales	Micrococcaceae	Nesterenkonia	Nesterenkonia_sp.
78ef08f272002536328dd2646a299ba6	ASV101	d__Bacteria	Actinobacteriota	Actinobacteria	Corynebacteriales	Corynebacteriaceae	Corynebacterium	Corynebacterium_jeikeium
2cd30e9eda91687ba73dcae76f4f1880	ASV102	d__Bacteria	Proteobacteria	Alphaproteobacteria	Caulobacterales	Caulobacteraceae	Brevundimonas	NA
24d821dddfbe031b81a44817e6d6a4c1	ASV103	d__Bacteria	Proteobacteria	Gammaproteobacteria	Enterobacterales	Enterobacteriaceae	NA	NA
8f6964be04dc2a2b5bfbaa4579311ab5	ASV104	d__Bacteria	Firmicutes	Bacilli	Staphylococcales	Staphylococcaceae	Staphylococcus	NA
a71b375ce5ca7e76b5a482d80806fb0b	ASV105	d__Bacteria	Proteobacteria	Gammaproteobacteria	Pseudomonadales	Moraxellaceae	Acinetobacter	Acinetobacter_haemolyticus
a0815fdb625f89bcc8a33b87a1d20bb8	ASV106	d__Bacteria	Actinobacteriota	Actinobacteria	Corynebacteriales	Dietziaceae	Dietzia	NA
0bb331a6433c10383d8ab7d12c5dc76d	ASV107	d__Bacteria	Firmicutes	Bacilli	Staphylococcales	Staphylococcaceae	Macrococcus	Macrococcus_caseolyticus
cbdb69d8e1cd74f6896d97054516fed3	ASV108	d__Bacteria	Firmicutes	Bacilli	Staphylococcales	Staphylococcaceae	Staphylococcus	NA
7f82920b5556ed6a6f05c8e12ed1f83f	ASV109	d__Bacteria	Actinobacteriota	Actinobacteria	Propionibacteriales	Propionibacteriaceae	Propioniciclava	uncultured_bacterium
29f50368fc015fce0e440bfc2a473522	ASV110	d__Bacteria	Actinobacteriota	Actinobacteria	Micrococcales	Micrococcaceae	Micrococcus	NA
841ea34437228d9fa66de17a4edfdaec	ASV111	d__Bacteria	Proteobacteria	Gammaproteobacteria	Burkholderiales	Neisseriaceae	Neisseria	NA
e0fcddfbd9012f2ef3fe5165e818f651	ASV112	d__Bacteria	Proteobacteria	Gammaproteobacteria	Burkholderiales	Comamonadaceae	Curvibacter	Curvibacter_gracilis
704c333646be5dcae1ab9aaef85acfb3	ASV113	d__Bacteria	Firmicutes	Bacilli	Staphylococcales	Staphylococcaceae	Staphylococcus	NA
0e11075860c080a7665a8cffb514158f	ASV114	d__Bacteria	Actinobacteriota	Actinobacteria	Corynebacteriales	Corynebacteriaceae	Corynebacterium	Corynebacterium_urealyticum
ec098ad12ef2923b449a01762462578b	ASV115	d__Bacteria	Firmicutes	Bacilli	Lactobacillales	Streptococcaceae	Lactococcus	Lactococcus_lactis
178225ffbb7fdb20c566754d26da7c8b	ASV116	d__Bacteria	Proteobacteria	Gammaproteobacteria	Pseudomonadales	Moraxellaceae	Acinetobacter	Acinetobacter_haemolyticus
052ba7abaeaa968c4f79e3f97d1f0a2f	ASV117	d__Bacteria	Proteobacteria	Gammaproteobacteria	Pseudomonadales	Pseudomonadaceae	Pseudomonas	NA
659d2dc23abc14740e721fd6dcaa456f	ASV118	d__Bacteria	Proteobacteria	Gammaproteobacteria	Enterobacterales	Erwiniaceae	Pantoea	NA
8293f140919b2ad47fd175fa693b873b	ASV119	d__Bacteria	Actinobacteriota	Actinobacteria	Micrococcales	Intrasporangiaceae	NA	NA
bb4adb1b72d4dd61d569bbe7ab66de8a	ASV120	d__Bacteria	Firmicutes	Bacilli	Staphylococcales	Staphylococcaceae	Aliicoccus	uncultured_bacterium
fef0ada5607e74f541102e04b4c692dc	ASV121	d__Bacteria	Actinobacteriota	Actinobacteria	Micrococcales	Intrasporangiaceae	NA	NA
132398ae30585fc78b3f5712f4c1f5ed	ASV122	d__Bacteria	Firmicutes	Bacilli	Bacillales	Bacillaceae	Anaerobacillus	uncultured_bacterium
35451ef9f1742fae59aa48d51c7075de	ASV123	d__Bacteria	Firmicutes	Bacilli	Bacillales	Bacillaceae	Bacillus	NA
2097952180d422c9ab996783df3ae8b7	ASV124	d__Bacteria	Actinobacteriota	Actinobacteria	Corynebacteriales	Corynebacteriaceae	Corynebacterium	NA
f9a62a9e07d6f039689f94ba26553d65	ASV125	d__Bacteria	Firmicutes	Bacilli	Staphylococcales	Staphylococcaceae	Staphylococcus	NA
daad269bb4a25a91d775e3908316c547	ASV126	d__Bacteria	Firmicutes	Bacilli	Staphylococcales	Staphylococcaceae	Staphylococcus	NA
c98d5ece155377df87c43ce792bcaa10	ASV127	d__Bacteria	Proteobacteria	Gammaproteobacteria	Enterobacterales	Erwiniaceae	Pantoea	Pantoea_septica
7d2b469474b9e7c30c597fdbc06585b8	ASV128	d__Bacteria	Firmicutes	Bacilli	Staphylococcales	Staphylococcaceae	Corticicoccus	Corticicoccus_populi
c3d4cde1fefab50869535171600db4ac	ASV129	d__Bacteria	Actinobacteriota	Actinobacteria	Corynebacteriales	Corynebacteriaceae	Corynebacterium	NA
9e1859fec04a8b4fd5f91d24caecc0b1	ASV130	d__Bacteria	Actinobacteriota	Actinobacteria	Micrococcales	Microbacteriaceae	Pseudoclavibacter	NA
4cd70a8021bd1c622bdb433fbe32c2ab	ASV131	d__Bacteria	Firmicutes	Bacilli	Lactobacillales	Leuconostocaceae	Leuconostoc	Leuconostoc_lactis
bb071962d981f185a79067a07d38afa2	ASV132	d__Bacteria	Proteobacteria	Gammaproteobacteria	Pseudomonadales	Moraxellaceae	Acinetobacter	Acinetobacter_variabilis
05fafcc76412edec77c53f7dce960fc5	ASV133	d__Bacteria	Actinobacteriota	Actinobacteria	Propionibacteriales	Propionibacteriaceae	Cutibacterium	Cutibacterium_granulosum
8144e3f5463bf440bdbdd71684a7b0b2	ASV134	d__Bacteria	Proteobacteria	Gammaproteobacteria	Pseudomonadales	Pseudomonadaceae	Pseudomonas	NA
32ab1812bd3770f4b7f6aad7273783da	ASV135	d__Bacteria	Proteobacteria	Gammaproteobacteria	Enterobacterales	Enterobacteriaceae	Enterobacter	NA
b826e57be0d051ded87da1d25ec2ca2f	ASV136	d__Bacteria	Firmicutes	Bacilli	Staphylococcales	Staphylococcaceae	Staphylococcus	NA
876ed260be5f69590ce1242534b48054	ASV137	d__Bacteria	Firmicutes	Bacilli	Staphylococcales	Staphylococcaceae	Staphylococcus	NA
a0cfe9eec79998aed46ca2b146cdea9d	ASV138	d__Bacteria	Actinobacteriota	Actinobacteria	Micrococcales	Micrococcaceae	Micrococcus	NA
a2f5b9f480ecb17bb3303cc470f4be19	ASV139	d__Bacteria	Actinobacteriota	Actinobacteria	Micrococcales	Micrococcaceae	Nesterenkonia	Nesterenkonia_sp.
95189de447348fedf8a23ea7764dd152	ASV140	d__Bacteria	Proteobacteria	Gammaproteobacteria	Xanthomonadales	Xanthomonadaceae	Luteimonas	NA
5ff3a6670bef25dcd8949b9df266eec0	ASV141	d__Bacteria	Proteobacteria	Gammaproteobacteria	Pseudomonadales	Pseudomonadaceae	Pseudomonas	Pseudomonas_luteola
dda81e117152bf2fa79f4e11b0d25bdf	ASV142	d__Bacteria	Actinobacteriota	Actinobacteria	Micrococcales	Micrococcaceae	Nesterenkonia	NA
a4c517b46bba4d75eb49cd52233a09a3	ASV143	d__Bacteria	Actinobacteriota	Actinobacteria	Micrococcales	Micrococcaceae	Pseudoglutamicibacter	Pseudoglutamicibacter_cumminsii
cf015ff505ec71a7b5f531c078e681cd	ASV144	d__Bacteria	Firmicutes	Bacilli	Staphylococcales	Staphylococcaceae	Nosocomiicoccus	uncultured_bacterium
a5b69f125c8e15c8b470bd65ffa241c1	ASV145	d__Bacteria	Firmicutes	Bacilli	Lactobacillales	Carnobacteriaceae	Granulicatella	NA
2e119ce67894fe00027176e52f17a225	ASV146	d__Bacteria	Proteobacteria	Gammaproteobacteria	Aeromonadales	Aeromonadaceae	Aeromonas	NA
73b9a313c153726841a55e295f19bdb5	ASV147	d__Bacteria	Firmicutes	Bacilli	Lactobacillales	Streptococcaceae	Streptococcus	NA
b59e7dd16efd90833d7ac4a774dd1ff3	ASV148	d__Bacteria	Firmicutes	Bacilli	Staphylococcales	Staphylococcaceae	Jeotgalicoccus	NA
24522f7485582e07564aed7c426af59d	ASV149	d__Bacteria	Firmicutes	Negativicutes	Veillonellales-Selenomonadales	Veillonellaceae	Veillonella	NA
991f7de7fa94faa096136b515ad172af	ASV150	d__Bacteria	Proteobacteria	Gammaproteobacteria	Pseudomonadales	Moraxellaceae	Acinetobacter	Acinetobacter_ursingii
dc743a215e4befa972020c3930da621f	ASV151	d__Bacteria	Actinobacteriota	Actinobacteria	Micrococcales	Micrococcaceae	Kocuria	Kocuria_rhizophila
09155099f554aa075cd22a1465ac7179	ASV152	d__Bacteria	Actinobacteriota	Actinobacteria	Propionibacteriales	Nocardioidaceae	Aeromicrobium	NA
c5897998e1e897dff4c35ed24c52a06f	ASV153	d__Bacteria	Actinobacteriota	Actinobacteria	Corynebacteriales	Dietziaceae	Dietzia	NA
e601d5f1adda50d701948a775b513a54	ASV154	d__Bacteria	Actinobacteriota	Actinobacteria	Micrococcales	Dermabacteraceae	Brachybacterium	NA
bcccd65553baeb842625eb7da4e2e325	ASV155	d__Bacteria	Proteobacteria	Alphaproteobacteria	Rhizobiales	Beijerinckiaceae	Bosea	NA
d5efaef1c67fe453cfa5d6d2f8a68042	ASV156	d__Bacteria	Proteobacteria	Alphaproteobacteria	Rhodobacterales	Rhodobacteraceae	Paracoccus	NA
1396b6986d4fc655cecce4268db5d74c	ASV157	d__Bacteria	Actinobacteriota	Actinobacteria	Corynebacteriales	Corynebacteriaceae	Corynebacterium	NA
a45df12663e2f15a115f0eba6642447a	ASV158	d__Bacteria	Actinobacteriota	Actinobacteria	Micrococcales	Brevibacteriaceae	Brevibacterium	Brevibacterium_ravenspurgense
45e32bd434f350e1166a85b415fe73f7	ASV159	d__Bacteria	Firmicutes	Bacilli	Staphylococcales	Staphylococcaceae	Staphylococcus	NA
6218d378d2f1166d56c5858535cbdde2	ASV160	d__Bacteria	Proteobacteria	Gammaproteobacteria	Pseudomonadales	Moraxellaceae	Acinetobacter	Acinetobacter_haemolyticus
094cdaf2012c7fb92d0601a48084a269	ASV161	d__Bacteria	Proteobacteria	Gammaproteobacteria	Pseudomonadales	Moraxellaceae	Acinetobacter	Acinetobacter_haemolyticus
253a7230f2465f29a4f710bbbf490c22	ASV162	d__Bacteria	Firmicutes	Bacilli	Bacillales	Bacillaceae	Bacillus	NA
1efa2e9ca8d9d0128928e26097941fb2	ASV163	d__Bacteria	Proteobacteria	Gammaproteobacteria	Burkholderiales	Neisseriaceae	Neisseria	NA
d6dffb454cbb0b0c87367b03432c2b05	ASV164	d__Bacteria	Proteobacteria	Gammaproteobacteria	Enterobacterales	Enterobacteriaceae	Klebsiella	NA
9975ddbd870e13862c0f42f758283646	ASV165	d__Bacteria	Actinobacteriota	Actinobacteria	Micrococcales	Micrococcaceae	Pseudoglutamicibacter	Pseudoglutamicibacter_cumminsii
3e1452682517e4a87f89cdb1848a5ec0	ASV166	d__Bacteria	Actinobacteriota	Actinobacteria	Corynebacteriales	Dietziaceae	Dietzia	Dietzia_sp.
67f49e640f59abf46aa419987c3e9ce9	ASV167	d__Bacteria	Firmicutes	Bacilli	Staphylococcales	Staphylococcaceae	Aliicoccus	uncultured_bacterium
05d4a349fa7ee22cff82c8a4c6424fb9	ASV168	d__Bacteria	Actinobacteriota	Actinobacteria	Frankiales	Geodermatophilaceae	Antricoccus	uncultured_bacterium
7709c865075e107b72f91bf797d2a538	ASV169	d__Bacteria	Firmicutes	Bacilli	Staphylococcales	Staphylococcaceae	Staphylococcus	NA
38f95c44757573c9c75cc17257cea023	ASV170	d__Bacteria	Proteobacteria	Alphaproteobacteria	Rhizobiales	Beijerinckiaceae	Bosea	NA
3647fc4774429230223cd8bca62b7aad	ASV171	d__Bacteria	Proteobacteria	Gammaproteobacteria	Pseudomonadales	Pseudomonadaceae	Pseudomonas	Pseudomonas_psychrotolerans
c533a557f90737bbc8bccbbc981a8c63	ASV172	d__Bacteria	Firmicutes	Bacilli	Lactobacillales	Streptococcaceae	Streptococcus	Streptococcus_gordonii
05fa61b7d8f075ca6929d84d2ef40ab8	ASV173	d__Bacteria	Actinobacteriota	Actinobacteria	Micrococcales	Micrococcaceae	Kocuria	Kocuria_sp.
0bdf05008c7174074f1ffa14209e91d9	ASV174	d__Bacteria	Firmicutes	Bacilli	Lactobacillales	Leuconostocaceae	Weissella	NA
937b691d9b2667e240fd72c35f985a84	ASV175	d__Bacteria	Actinobacteriota	Actinobacteria	Micrococcales	Micrococcaceae	Micrococcus	NA
879815b1626853f4af4a4f0e85703fd2	ASV176	d__Bacteria	Proteobacteria	Gammaproteobacteria	Pseudomonadales	Pseudomonadaceae	Pseudomonas	NA
1d4af3f1ef47b66dae2adb1b122468be	ASV177	d__Bacteria	Actinobacteriota	Actinobacteria	Corynebacteriales	Corynebacteriaceae	Corynebacterium	NA
bb48d4fe6403e7ecb4bc406617649cd8	ASV178	d__Bacteria	Firmicutes	Bacilli	Lactobacillales	Lactobacillaceae	Lactobacillus	Lactobacillus_iners
3436412c42e4dc4d9c69a9ed5ff1d8ad	ASV179	d__Bacteria	Actinobacteriota	Actinobacteria	Corynebacteriales	Corynebacteriaceae	Corynebacterium	Corynebacterium_jeikeium
9d66bd49ae60477c6c2839da1f80f58e	ASV180	d__Bacteria	Proteobacteria	Gammaproteobacteria	Pasteurellales	Pasteurellaceae	Haemophilus	Haemophilus_influenzae
a7451eb0d223b8074b414fb7a7e621ad	ASV181	d__Bacteria	Actinobacteriota	Actinobacteria	Corynebacteriales	Nocardiaceae	Gordonia	NA
10c51788745248fc5e14bc8cd82068c5	ASV182	d__Bacteria	Cyanobacteria	Cyanobacteriia	Chloroplast	Chloroplast	Chloroplast	NA
056a549847b47a175c234d0979569303	ASV183	d__Bacteria	Actinobacteriota	Actinobacteria	Corynebacteriales	Corynebacteriaceae	Corynebacterium	Corynebacterium_jeikeium
3678d26eb8e3fd26e603acd051347085	ASV184	d__Bacteria	Firmicutes	Clostridia	Peptostreptococcales-Tissierellales	Peptostreptococcales-Tissierellales	Finegoldia	NA
dc99c7db449d6508a55c2abba0842676	ASV185	d__Bacteria	Proteobacteria	Gammaproteobacteria	Pseudomonadales	Moraxellaceae	Acinetobacter	Acinetobacter_parvus
8cb24777cb48dde0aac60dfeca125d10	ASV186	d__Bacteria	Firmicutes	Bacilli	Bacillales	Bacillaceae	Bacillus	NA
20cac722e4c79ef8e001ba1a17ef9533	ASV187	d__Bacteria	Actinobacteriota	Actinobacteria	Corynebacteriales	Corynebacteriaceae	Corynebacterium	NA
d3829c53b66db828d6bff7f21c6dad28	ASV188	d__Bacteria	Firmicutes	Bacilli	Lactobacillales	Streptococcaceae	Streptococcus	Streptococcus_sanguinis
0c1dad5c586a938ece01d152ca127563	ASV189	d__Bacteria	Proteobacteria	Gammaproteobacteria	Enterobacterales	Erwiniaceae	Pantoea	NA
eb8e2a47268b1f21a1c437143b001120	ASV190	d__Bacteria	Proteobacteria	Gammaproteobacteria	Burkholderiales	Comamonadaceae	Comamonas	Comamonas_aquatica
227828e541e118cee3e4aaf5a02e8d39	ASV191	d__Bacteria	Firmicutes	Bacilli	Staphylococcales	Staphylococcaceae	Staphylococcus	NA
efa5786d0bb8f3d486b984c50ad5ea45	ASV192	d__Bacteria	Actinobacteriota	Actinobacteria	Micrococcales	Intrasporangiaceae	NA	NA
c676fc43ce26efabbf7d94c282a564cb	ASV193	d__Bacteria	Proteobacteria	Gammaproteobacteria	Xanthomonadales	Xanthomonadaceae	Luteimonas	bacterium_ASC802
906e33832a84b8803139b821663525db	ASV194	d__Bacteria	Actinobacteriota	Actinobacteria	Micrococcales	Micrococcaceae	Pseudoglutamicibacter	Pseudoglutamicibacter_cumminsii
fc8d9d13ad64aa9927718c9c21f3f400	ASV195	d__Bacteria	Actinobacteriota	Actinobacteria	Corynebacteriales	Corynebacteriaceae	Corynebacterium	NA
ed276cbb2a91eab9c8f3f56ccff08cb3	ASV196	d__Bacteria	Proteobacteria	Alphaproteobacteria	Rhizobiales	Xanthobacteraceae	Xanthobacter	NA
88ff6394990a36773bbb799bbe5e2373	ASV197	d__Bacteria	Actinobacteriota	Actinobacteria	Bifidobacteriales	Bifidobacteriaceae	Gardnerella	Gardnerella_vaginalis
e90e85d4d85ef1e7b4f4f4a39f1af7fe	ASV198	d__Bacteria	Actinobacteriota	Actinobacteria	Propionibacteriales	Propionibacteriaceae	Cutibacterium	NA
a7c7eb6bdc28e67ba30c95bde9097d3c	ASV199	d__Bacteria	Firmicutes	Bacilli	Staphylococcales	Staphylococcaceae	Staphylococcus	NA
5224664409d8b203b79eef999a5ada61	ASV200	d__Bacteria	Firmicutes	Bacilli	Staphylococcales	Staphylococcaceae	Salinicoccus	uncultured_bacterium
b5f7888432623a0d4f4f1a1478a35d3e	ASV201	d__Bacteria	Actinobacteriota	Actinobacteria	Corynebacteriales	Corynebacteriaceae	Corynebacterium	Corynebacterium_mucifaciens
d55b64807e7ffc581671f5ce1f0695c0	ASV202	d__Bacteria	Proteobacteria	Alphaproteobacteria	Rhizobiales	Rhizobiaceae	NA	NA
2890ffc5c5aac1113832bca4370823c6	ASV203	d__Bacteria	Proteobacteria	Alphaproteobacteria	Rhodobacterales	Rhodobacteraceae	Paracoccus	NA
3c34f77eb95bdd46225de31afdbb743c	ASV204	d__Bacteria	Actinobacteriota	Actinobacteria	Micrococcales	Micrococcaceae	Micrococcus	Micrococcus_terreus
9e7125a102db8951720ec539b4e78113	ASV205	d__Bacteria	Firmicutes	Bacilli	Lactobacillales	Streptococcaceae	Streptococcus	NA
e199bdc8d4acf25ae7f38399462b38d8	ASV206	d__Bacteria	Firmicutes	Bacilli	Staphylococcales	Staphylococcaceae	Staphylococcus	Staphylococcus_pettenkoferi
3ce20bb62701f23ccafa7ecaa7e6eff9	ASV207	d__Bacteria	Actinobacteriota	Actinobacteria	Corynebacteriales	Corynebacteriaceae	Corynebacterium	NA
705f57a5f46274917d9987ca08f6dd31	ASV208	d__Bacteria	Firmicutes	Bacilli	Staphylococcales	Staphylococcaceae	Staphylococcus	NA
bdc25398bdcdd0e215c3916df0e0375a	ASV209	d__Bacteria	Actinobacteriota	Actinobacteria	Micrococcales	Microbacteriaceae	Pseudoclavibacter	NA
08135439d312c5bdb27840a374c9fa92	ASV210	d__Bacteria	Proteobacteria	Gammaproteobacteria	Pseudomonadales	Moraxellaceae	Acinetobacter	NA
e2bbe033fdd375d26d3dc70581efe7c0	ASV211	d__Bacteria	Proteobacteria	Alphaproteobacteria	Rhizobiales	Rhizobiaceae	Ochrobactrum	NA
c6df73fa23f3a9b55b653c8870061520	ASV212	d__Bacteria	Actinobacteriota	Actinobacteria	Bifidobacteriales	Bifidobacteriaceae	Gardnerella	Gardnerella_vaginalis
f41edd7f8b1a6c3865acc4f1490d578f	ASV213	d__Bacteria	Actinobacteriota	Actinobacteria	Micrococcales	Dermabacteraceae	Brachybacterium	uncultured_bacterium
20ac467db592c5f2150163c7967d8a74	ASV214	d__Bacteria	Firmicutes	Bacilli	Lactobacillales	Leuconostocaceae	Weissella	Weissella_paramesenteroides
c5180c2e806a791f5f86f7980bba5f3a	ASV215	d__Bacteria	Actinobacteriota	Actinobacteria	Bifidobacteriales	Bifidobacteriaceae	Gardnerella	Gardnerella_vaginalis
07bfeebc3d0963179289e48c8a82c457	ASV216	d__Bacteria	Actinobacteriota	Actinobacteria	Corynebacteriales	Corynebacteriaceae	Corynebacterium	NA
0842eb17dc281bd9ce3b8eb62f1b904c	ASV217	d__Bacteria	Actinobacteriota	Actinobacteria	Micrococcales	Micrococcaceae	Micrococcus	NA
ec705a54e7073595fdbd32c79377729b	ASV218	d__Bacteria	Proteobacteria	Gammaproteobacteria	Pseudomonadales	Moraxellaceae	Acinetobacter	Acinetobacter_haemolyticus
8b175c516837ceb9fdb651108ad87ac1	ASV219	d__Bacteria	Proteobacteria	Alphaproteobacteria	Rickettsiales	Mitochondria	Mitochondria	NA
9edc3ac4f6ab342b647657b92dbf9a4b	ASV220	d__Bacteria	Firmicutes	Bacilli	Bacillales	Bacillaceae	Bacillus	NA
2fbf30d06a1016f443946663d43e5b94	ASV221	d__Bacteria	Actinobacteriota	Actinobacteria	Corynebacteriales	Corynebacteriaceae	Corynebacterium	Corynebacterium_jeikeium
3121e1d571d1f15d6d3e7912f8dd4332	ASV222	d__Bacteria	Firmicutes	Bacilli	Lactobacillales	Aerococcaceae	Globicatella	uncultured_bacterium
12aeb0b3abf55ba1e94fc26874634e4b	ASV223	d__Bacteria	Firmicutes	Bacilli	Staphylococcales	Staphylococcaceae	Staphylococcus	NA
4dd2738ce50393908f5b5e056d652c3a	ASV224	d__Bacteria	Firmicutes	Bacilli	Brevibacillales	Brevibacillaceae	Brevibacillus	NA
a0a9af5c088f31c764cb335af27f09e5	ASV225	d__Bacteria	Firmicutes	Bacilli	Staphylococcales	Staphylococcaceae	Staphylococcus	NA
7c03ace8e372e3858086a01c6e94b46d	ASV226	d__Bacteria	Deinococcota	Deinococci	Deinococcales	Deinococcaceae	Deinococcus	Deinococcus_sp.
90c1ae30dde9d7fd3c5ef60974e63108	ASV227	d__Bacteria	Firmicutes	Bacilli	Lactobacillales	Leuconostocaceae	Leuconostoc	NA
add7f5d621120b854b4f1ab2f611089e	ASV228	d__Bacteria	Bacteroidota	Bacteroidia	Bacteroidales	Prevotellaceae	Prevotella	Prevotella_melaninogenica
c56a440f3e3fec71c6de41e53d3ac407	ASV229	d__Bacteria	Firmicutes	Bacilli	Staphylococcales	Staphylococcaceae	Staphylococcus	NA
17c1ad424d9895c915494ff825508a4b	ASV230	d__Bacteria	Proteobacteria	Gammaproteobacteria	Pseudomonadales	Pseudomonadaceae	Pseudomonas	NA
c709da93167e78f70322b0414686fba2	ASV231	d__Bacteria	Actinobacteriota	Actinobacteria	Propionibacteriales	Propionibacteriaceae	Granulicoccus	actinobacterium_SM45
edefb169d48f1bf307e9d58acbe7eb5f	ASV232	d__Bacteria	Actinobacteriota	Actinobacteria	Micrococcales	Micrococcaceae	Nesterenkonia	NA
8146deefacadef2055916d06c19a3abd	ASV233	d__Bacteria	Firmicutes	Bacilli	Staphylococcales	Staphylococcaceae	Jeotgalicoccus	NA
7c39e0183b46eaa7a5d0f6a60d3bd850	ASV234	d__Bacteria	Actinobacteriota	Actinobacteria	Micrococcales	Intrasporangiaceae	Ornithinimicrobium	NA
8b983d94545201672a9fb42c2724365d	ASV235	d__Bacteria	Actinobacteriota	Actinobacteria	Micrococcales	Micrococcaceae	Rothia	NA
adaee256a34ff7012e77d1a26d82b874	ASV236	d__Bacteria	Actinobacteriota	Actinobacteria	Micrococcales	Micrococcaceae	Rothia	NA
bc5c3540826125e0e20ba9f535ec49ce	ASV237	d__Bacteria	Firmicutes	Bacilli	Staphylococcales	Staphylococcaceae	Nosocomiicoccus	Nosocomiicoccus_ampullae
3c747dbdc4a8b851cdba4ea6710ee62e	ASV238	d__Bacteria	Actinobacteriota	Actinobacteria	Micrococcales	Micrococcaceae	Kocuria	Kocuria_rhizophila
1a93a0859a05ea9cca13a9ebfd78e713	ASV239	d__Bacteria	Actinobacteriota	Actinobacteria	Micrococcales	Intrasporangiaceae	NA	NA
73624c8ba4defae8bda4f6b7e2f11f8b	ASV240	d__Bacteria	Firmicutes	Bacilli	Staphylococcales	Staphylococcaceae	Staphylococcus	NA
8d978eb28db63b9ed594766f6e6ab240	ASV241	d__Bacteria	Actinobacteriota	Actinobacteria	Corynebacteriales	Corynebacteriaceae	Corynebacterium	Corynebacterium_urealyticum
43aac319d76e556052782647782af262	ASV242	d__Bacteria	Actinobacteriota	Actinobacteria	Micrococcales	Intrasporangiaceae	NA	NA
445254fd8f28417a46239f5d3a97fe58	ASV243	d__Bacteria	Proteobacteria	Gammaproteobacteria	Pseudomonadales	Moraxellaceae	Acinetobacter	NA
19bb5627ff9f54613cc3f4f695480448	ASV244	d__Bacteria	Firmicutes	Bacilli	Staphylococcales	Staphylococcaceae	Staphylococcus	NA
66299701993b6f694ae4e67957f20f59	ASV245	d__Bacteria	Actinobacteriota	Actinobacteria	Corynebacteriales	Nocardiaceae	Rhodococcus	Rhodococcus_corynebacterioides
e363db6312f34caf94417ecc47592687	ASV246	d__Bacteria	Proteobacteria	Alphaproteobacteria	Rhodobacterales	Rhodobacteraceae	Paracoccus	NA
1d227e916d8cd8bd01f91a6c81a83dad	ASV247	d__Bacteria	Proteobacteria	Gammaproteobacteria	Enterobacterales	Yersiniaceae	Serratia	NA
d53159a60b97c6ff1c9d8bf0522593c4	ASV248	d__Bacteria	Firmicutes	Bacilli	Staphylococcales	Staphylococcaceae	Staphylococcus	Staphylococcus_saprophyticus
ac502b5ddc749a83ca6abd795b7c0f23	ASV249	d__Bacteria	Bacteroidota	Bacteroidia	Sphingobacteriales	Sphingobacteriaceae	Nubsella	uncultured_Pedobacter
dd18928ceacba91774f411892ce036cd	ASV250	d__Bacteria	Actinobacteriota	Actinobacteria	Corynebacteriales	Corynebacteriaceae	Corynebacterium	Corynebacterium_riegelii
f3de31a3a7dad9ba9adfc087270cf09a	ASV251	d__Bacteria	Proteobacteria	Gammaproteobacteria	Pseudomonadales	Moraxellaceae	Acinetobacter	NA
e64afb2ca7d2f51d117d7f8cb6fe5e7c	ASV252	d__Bacteria	Proteobacteria	Alphaproteobacteria	Rhizobiales	Rhizobiaceae	Allorhizobium-Neorhizobium-Pararhizobium-Rhizobium	NA
18eb929cf9350e0af65cf863c2786858	ASV253	d__Bacteria	Proteobacteria	Gammaproteobacteria	Pasteurellales	Pasteurellaceae	Haemophilus	Haemophilus_parainfluenzae
842c4b034c49f128fd20b9206b8cc072	ASV254	d__Bacteria	Actinobacteriota	Actinobacteria	Corynebacteriales	Dietziaceae	Dietzia	NA
de896787117135e566fcfad35d059741	ASV255	d__Bacteria	Cyanobacteria	Cyanobacteriia	Chloroplast	Chloroplast	Chloroplast	Poterioochromonas_sp.
c2fb55a0b77c8657593d9283d0845555	ASV256	d__Bacteria	Proteobacteria	Gammaproteobacteria	Pseudomonadales	Moraxellaceae	Moraxella	Moraxella_atlantae
50b81dbaed4578ee940864d6f4aa952a	ASV257	d__Bacteria	Actinobacteriota	Actinobacteria	Corynebacteriales	Corynebacteriaceae	Corynebacterium	Corynebacterium_glaucum
9a2054905b0522660f13d35061b6cd21	ASV258	d__Bacteria	Firmicutes	Bacilli	Staphylococcales	Staphylococcaceae	Staphylococcus	NA
f5ad9133161c7eef68245d1fe7c8f896	ASV259	d__Bacteria	Actinobacteriota	Actinobacteria	Corynebacteriales	Corynebacteriaceae	Corynebacterium	NA
372987c2ef20bcaf7cd99a5903885c6d	ASV260	d__Bacteria	Firmicutes	Bacilli	Staphylococcales	Staphylococcaceae	Staphylococcus	Staphylococcus_succinus
bb201aff7590172e2fd995eab9b451d4	ASV261	d__Bacteria	Firmicutes	Bacilli	Staphylococcales	Staphylococcaceae	Staphylococcus	Staphylococcus_saprophyticus
ac33376ceffee89e6f49483d17480b37	ASV262	d__Bacteria	Firmicutes	Bacilli	Lactobacillales	Leuconostocaceae	Weissella	NA
85406f5cbce0248b3e43213d10c14d0d	ASV263	d__Bacteria	Actinobacteriota	Actinobacteria	Micrococcales	Dermabacteraceae	Brachybacterium	NA
ad90420796e775f4e0279be9d85e1159	ASV264	d__Bacteria	Actinobacteriota	Actinobacteria	Corynebacteriales	Corynebacteriaceae	Corynebacterium	Corynebacterium_thomssenii
7e3fa9524bbfc8e9386aaea933e62444	ASV265	d__Bacteria	Actinobacteriota	Actinobacteria	Micrococcales	Dermacoccaceae	Kytococcus	Kytococcus_sp.
df3fda2fa3d04dd5e0838ac1b4812be8	ASV266	d__Bacteria	Firmicutes	Bacilli	Bacillales	Bacillaceae	Anaerobacillus	uncultured_bacterium
7a53f770f881fa596f6b10f9ee5c2084	ASV267	d__Bacteria	Actinobacteriota	Actinobacteria	Corynebacteriales	Corynebacteriaceae	Corynebacterium	NA
b9462e9522955b1b3203a033a873ff80	ASV268	d__Bacteria	Firmicutes	Bacilli	Staphylococcales	Staphylococcaceae	Staphylococcus	NA
9ccf6c2861fff6ffce5e2262b0ec57ed	ASV269	d__Bacteria	Firmicutes	Bacilli	Bacillales	Bacillaceae	Anaerobacillus	uncultured_bacterium
5727d3487e755c7535a608fe7c7c2627	ASV270	d__Bacteria	Firmicutes	Bacilli	Exiguobacterales	Exiguobacteraceae	Exiguobacterium	NA
65a2f0f3cc85d577a1e1ffd4a6e6728b	ASV271	d__Bacteria	Actinobacteriota	Actinobacteria	Micrococcales	Intrasporangiaceae	NA	NA
75ab449940158746e5b01c2d815a864a	ASV272	d__Bacteria	Proteobacteria	Gammaproteobacteria	Burkholderiales	Comamonadaceae	Aquabacterium	NA
d828c765bd7fdee92e0a63b036d09246	ASV273	d__Bacteria	Firmicutes	Bacilli	Staphylococcales	Staphylococcaceae	Staphylococcus	NA
79699c10f5aa7e2f73c1a729c54210b4	ASV274	d__Bacteria	Proteobacteria	Gammaproteobacteria	Pseudomonadales	Moraxellaceae	Acinetobacter	Acinetobacter_haemolyticus
cfaf05ae8ef540c7c5a45a617e521a67	ASV275	d__Bacteria	Firmicutes	Bacilli	Lactobacillales	Lactobacillaceae	Lactobacillus	Lactobacillus_iners
0028852de2bf058ccbaf2f13d9ef8295	ASV276	d__Bacteria	Actinobacteriota	Actinobacteria	Micrococcales	Micrococcaceae	Micrococcus	NA
8fd88bade4ab12bca62cbcef70c3c6f0	ASV277	d__Bacteria	Proteobacteria	Gammaproteobacteria	Enterobacterales	Enterobacteriaceae	Klebsiella	NA
790c8efd785ffc05e58f167cb646b5ec	ASV278	d__Bacteria	Cyanobacteria	Cyanobacteriia	Chloroplast	Chloroplast	Chloroplast	NA
33f189871ac7a19a956f4f921596033a	ASV279	d__Bacteria	Actinobacteriota	Actinobacteria	Micrococcales	Dermabacteraceae	Brachybacterium	NA
9dbb0f4a7516a47eb20cb3c0f9004574	ASV280	d__Bacteria	Actinobacteriota	Actinobacteria	Micrococcales	Dermatophilaceae	Mobilicoccus	Mobilicoccus_pelagius
4462df938f189c198fc3ee0d8b9a2065	ASV281	d__Bacteria	Proteobacteria	Alphaproteobacteria	Rhizobiales	Rhizobiaceae	Phyllobacterium	NA
8f5861dd05ff347032a565cd7ad31870	ASV282	d__Bacteria	Firmicutes	Clostridia	Peptostreptococcales-Tissierellales	Peptostreptococcales-Tissierellales	Fenollaria	NA
a2abe366bf3c81a2b2fdb28356fb92a7	ASV283	d__Bacteria	Firmicutes	Bacilli	Staphylococcales	Staphylococcaceae	Staphylococcus	NA
888b3ef608b94aa7d4c6e5efb2ff59a0	ASV284	d__Bacteria	Actinobacteriota	Actinobacteria	Micrococcales	Micrococcaceae	Kocuria	NA
f148c9872201cbd90a403cf63b13e46c	ASV285	d__Bacteria	Firmicutes	Clostridia	Peptostreptococcales-Tissierellales	Peptostreptococcaceae	Peptostreptococcus	NA
4daf1ca1ca8843b500fd913241d074a9	ASV286	d__Bacteria	Proteobacteria	Alphaproteobacteria	Rhizobiales	Beijerinckiaceae	Bosea	NA
c830084ae96d3da933e8f31a49ff627e	ASV287	d__Bacteria	Firmicutes	Bacilli	Staphylococcales	Staphylococcaceae	Nosocomiicoccus	NA
3561bb4537ce2068c75ae6986fe5df1a	ASV288	d__Bacteria	Proteobacteria	Gammaproteobacteria	Aeromonadales	Aeromonadaceae	Aeromonas	NA
cff1cb4c5350b73fe885d4ce91b07707	ASV289	d__Bacteria	Cyanobacteria	Cyanobacteriia	Cyanobacteriales	Chroococcidiopsaceae	Chroococcidiopsis_PCC_7203	Chroococcidiopsis_sp.
15258b50f71a221fc85c62a28438c4e7	ASV290	d__Bacteria	Actinobacteriota	Actinobacteria	Micrococcales	Dermacoccaceae	NA	NA
e01ccd749960b04699eef783119e25ae	ASV291	d__Bacteria	Proteobacteria	Gammaproteobacteria	Pseudomonadales	Pseudomonadaceae	Pseudomonas	NA
d46bafcaa2bca4ee02ff75b9e18010a5	ASV292	d__Bacteria	Proteobacteria	Gammaproteobacteria	Burkholderiales	Comamonadaceae	Ottowia	uncultured_bacterium
5bdb2ac353127cd55b0edc0da340f948	ASV293	d__Bacteria	Firmicutes	Clostridia	Peptostreptococcales-Tissierellales	Peptostreptococcales-Tissierellales	Anaerococcus	Anaerococcus_mediterraneensis
fcd9c1f3125113e51cbdf952a0ba49bf	ASV294	d__Bacteria	Actinobacteriota	Actinobacteria	Micrococcales	Micrococcaceae	Kocuria	Kocuria_rhizophila
22ba79bc09a88468552595f7680bf750	ASV295	d__Bacteria	Proteobacteria	Gammaproteobacteria	Enterobacterales	Enterobacteriaceae	NA	NA
e3c9c2a072b1dd41a3d26f812f5c5f0e	ASV296	d__Bacteria	Firmicutes	Negativicutes	Veillonellales-Selenomonadales	Veillonellaceae	Veillonella	Veillonella_parvula
89a8648166575f33d71b2a8b75e2a4c9	ASV297	d__Bacteria	Actinobacteriota	Actinobacteria	Corynebacteriales	Nocardiaceae	Gordonia	NA
aeafa944c2e5e3c02838cadffe732ba9	ASV298	d__Bacteria	Firmicutes	Bacilli	Lactobacillales	Leuconostocaceae	Weissella	NA
88ad7c9657806abb5f71da3bb40f4893	ASV299	d__Bacteria	Firmicutes	Negativicutes	Veillonellales-Selenomonadales	Veillonellaceae	Megasphaera	unidentified
a81edf8bb452c03edfa7901fbb5c69f9	ASV300	d__Bacteria	Firmicutes	Bacilli	Lactobacillales	Carnobacteriaceae	Dolosigranulum	Dolosigranulum_pigrum
3484f8c20a1a54279b0db4a1f28b0bba	ASV301	d__Bacteria	Firmicutes	Bacilli	Staphylococcales	Staphylococcaceae	Salinicoccus	Salinicoccus_albus
1079d394b68f065677d245df5fb8d7f4	ASV302	d__Bacteria	Proteobacteria	Alphaproteobacteria	Sphingomonadales	Sphingomonadaceae	Novosphingobium	Novosphingobium_capsulatum
d6afcb0ddf624a9d8cd9331e44a9a212	ASV303	d__Bacteria	Proteobacteria	Gammaproteobacteria	Pseudomonadales	Moraxellaceae	Acinetobacter	NA
f67d7ff7cf8b9b950e802bc307642b82	ASV304	d__Bacteria	Cyanobacteria	Cyanobacteriia	Chloroplast	Chloroplast	Chloroplast	NA
2fc2e62877418ba2192287184d6afa10	ASV305	d__Bacteria	Actinobacteriota	Actinobacteria	Micrococcales	Brevibacteriaceae	Brevibacterium	NA
9ce583e69cce70dc8221f95e2096a822	ASV306	d__Bacteria	Actinobacteriota	Actinobacteria	Micrococcales	Intrasporangiaceae	Ornithinimicrobium	NA
67b34750d328bd248aebcd8fe340c7f4	ASV307	d__Bacteria	Firmicutes	Clostridia	Clostridia	Hungateiclostridiaceae	Fastidiosipila	Clostridiales_bacterium
ea09b754a81748fb2accd1ed0554308f	ASV308	d__Bacteria	Firmicutes	Bacilli	Staphylococcales	Staphylococcaceae	Staphylococcus	NA
8889cea0bc44d96c90512b43303a5507	ASV309	d__Bacteria	Firmicutes	Bacilli	Staphylococcales	Staphylococcaceae	Staphylococcus	NA
95935faf42a952704ac04964f6f08246	ASV310	d__Bacteria	Proteobacteria	Gammaproteobacteria	Pseudomonadales	Moraxellaceae	Acinetobacter	NA
4d6fe682a4dd9aad8decfab830a193e0	ASV311	d__Bacteria	Bacteroidota	Bacteroidia	Bacteroidales	Tannerellaceae	Parabacteroides	Parabacteroides_merdae
c4a5d68c1391a83b4bab19e5812a7904	ASV312	d__Bacteria	Actinobacteriota	Actinobacteria	Corynebacteriales	Corynebacteriaceae	Corynebacterium	NA
8a8076ae506794c54dbd8c8046f5bbcf	ASV313	d__Bacteria	Actinobacteriota	Actinobacteria	Micrococcales	Micrococcaceae	Rothia	NA
c29919216bd6a6713038fd18691cc505	ASV314	d__Bacteria	Actinobacteriota	Actinobacteria	Bifidobacteriales	Bifidobacteriaceae	Bifidobacterium	NA
b987c730415bcfd0088e6c0356998bf5	ASV315	d__Bacteria	Actinobacteriota	Actinobacteria	Micrococcales	Intrasporangiaceae	Arsenicicoccus	Arsenicicoccus_bolidensis
b54e0d76031f1ce0b61374682af2c4b9	ASV316	d__Bacteria	Proteobacteria	Gammaproteobacteria	Enterobacterales	Enterobacteriaceae	Escherichia-Shigella	NA
8c8dd4517449c175a3b2cd10f1131107	ASV317	d__Bacteria	Firmicutes	Bacilli	Lactobacillales	Leuconostocaceae	Weissella	NA
8613782744f5f22f33414663a4ea51f7	ASV318	d__Bacteria	Proteobacteria	Alphaproteobacteria	Rhodobacterales	Rhodobacteraceae	Paracoccus	NA
389fde2e74c889560ed002b2dd2a1836	ASV319	d__Bacteria	Actinobacteriota	Actinobacteria	Corynebacteriales	Corynebacteriaceae	Corynebacterium	Corynebacterium_riegelii
342bd3f5147037f7d479c9ae9dd7cfb4	ASV320	d__Bacteria	Firmicutes	Bacilli	Lactobacillales	Aerococcaceae	Aerococcus	NA
f0ed17be8ca330b6a9115ddf74b5eceb	ASV321	d__Bacteria	Actinobacteriota	Actinobacteria	Corynebacteriales	Corynebacteriaceae	Corynebacterium	Corynebacterium_coyleae
c3a3a503752209bc052b3995236b079f	ASV322	d__Bacteria	Firmicutes	Bacilli	Lactobacillales	Streptococcaceae	Streptococcus	Streptococcus_agalactiae
6688e345d194fcda7970eeb34cd09b65	ASV323	d__Bacteria	Firmicutes	Bacilli	Staphylococcales	Staphylococcaceae	Staphylococcus	NA
7ef1a0dae839d9d8f6a042cdf4a6a992	ASV324	d__Bacteria	Firmicutes	Bacilli	Bacillales	Bacillaceae	Bacillus	NA
42623a243db152545d43466655c36d8f	ASV325	d__Bacteria	Firmicutes	Bacilli	Staphylococcales	Staphylococcaceae	Salinicoccus	uncultured_bacterium
1a8b1b17076c8ac5a4fc7c1241beb7c0	ASV326	d__Bacteria	Actinobacteriota	Actinobacteria	Micrococcales	Intrasporangiaceae	Ornithinimicrobium	NA
d24351162c53b38e606281f89b2953c0	ASV327	d__Bacteria	Firmicutes	Clostridia	Peptostreptococcales-Tissierellales	Peptostreptococcales-Tissierellales	Anaerococcus	NA
630860d80a9dc35ed55113eeb8a3e761	ASV328	d__Bacteria	Proteobacteria	Alphaproteobacteria	Rhodobacterales	Rhodobacteraceae	Paracoccus	NA
2f97492ef9c9571e2e76166dde9d64eb	ASV329	d__Bacteria	Firmicutes	Bacilli	Staphylococcales	Gemellaceae	Gemella	NA
cbd55aed6e4972e458b7a5f124e69ddd	ASV330	d__Bacteria	Proteobacteria	Gammaproteobacteria	Burkholderiales	Neisseriaceae	uncultured	uncultured_organism
f359d6b12d6df77fce3684238719e6c2	ASV331	d__Bacteria	Proteobacteria	Alphaproteobacteria	Sphingomonadales	Sphingomonadaceae	Sphingomonas	NA
349874415116affe74fea3b8cf09e27f	ASV332	d__Bacteria	Deinococcota	Deinococci	Deinococcales	Deinococcaceae	Deinococcus	Deinococcus_antarcticus
dd68c7b3d6b665f362d388f2f1be6663	ASV333	d__Bacteria	Firmicutes	Bacilli	Lactobacillales	NA	NA	NA
919b532172c46bbbeb75cf8fe50567c8	ASV334	d__Bacteria	Proteobacteria	Gammaproteobacteria	Enterobacterales	Enterobacteriaceae	Enterobacter	NA
2d9c3b4de017ef3a0e576ce068dd8de8	ASV335	d__Bacteria	Proteobacteria	Alphaproteobacteria	Rhodobacterales	Rhodobacteraceae	Paracoccus	NA
9b39a845425872b8466dd78a5748b19d	ASV336	d__Bacteria	Proteobacteria	Gammaproteobacteria	Burkholderiales	Neisseriaceae	Neisseria	NA
c9f26f34c5ae1f650908b7d2887420dc	ASV337	d__Bacteria	Proteobacteria	Gammaproteobacteria	Enterobacterales	Enterobacteriaceae	Salmonella	NA
11902be998c8092e98cbe98af2f648af	ASV338	d__Bacteria	Firmicutes	Clostridia	Lachnospirales	Lachnospiraceae	[Ruminococcus]_gnavus_group	NA
4ad6b5b3b82ea19bbd16bab944e5eb95	ASV339	d__Bacteria	Actinobacteriota	Actinobacteria	Micrococcales	Intrasporangiaceae	NA	NA
b2ba079aa804e916f832975afb65b8b5	ASV340	d__Bacteria	Firmicutes	Bacilli	Staphylococcales	Staphylococcaceae	Staphylococcus	NA
d2056d7ce9b69aef41f72d361c733f7b	ASV341	d__Bacteria	Fusobacteriota	Fusobacteriia	Fusobacteriales	Fusobacteriaceae	Fusobacterium	Fusobacterium_periodonticum
dab71c436682ee894e5e7354b6348977	ASV342	d__Bacteria	Firmicutes	Bacilli	Staphylococcales	Staphylococcaceae	Salinicoccus	uncultured_bacterium
1f5780d715dfe16b746022a4c7a5e772	ASV343	d__Bacteria	Firmicutes	Bacilli	Lactobacillales	Leuconostocaceae	Weissella	NA
fc417950b94dd6160d6d82d5a6390ad0	ASV344	d__Bacteria	Actinobacteriota	Actinobacteria	Micrococcales	Micrococcaceae	Nesterenkonia	NA
10071949beee6112dc8a2433d700702a	ASV345	d__Bacteria	Firmicutes	Bacilli	Brevibacillales	Brevibacillaceae	Brevibacillus	NA
9662fda5a269c1e0815b6e862f0b0d9d	ASV346	d__Bacteria	Actinobacteriota	Actinobacteria	Micrococcales	Intrasporangiaceae	Tetrasphaera	NA
8f6c9afa192d0c98fab2dfc8e7c65111	ASV347	d__Bacteria	Proteobacteria	Gammaproteobacteria	Burkholderiales	Burkholderiaceae	Lautropia	NA
157ba9d2b318f400b654ab995f7d7d4e	ASV348	d__Bacteria	Proteobacteria	Gammaproteobacteria	Pseudomonadales	Moraxellaceae	Acinetobacter	Acinetobacter_towneri
4715d00a2315b24a3fcc1b66ae839a94	ASV349	d__Bacteria	Proteobacteria	Alphaproteobacteria	Rhizobiales	Beijerinckiaceae	Methylobacterium-Methylorubrum	NA
e6a7e8fc4bc8c8b8a23887160b4da226	ASV350	d__Bacteria	Firmicutes	Bacilli	Staphylococcales	Staphylococcaceae	Macrococcus	NA
e0d1e3fa2e10e95e235a220259e73b2c	ASV351	d__Bacteria	Firmicutes	Negativicutes	Veillonellales-Selenomonadales	Veillonellaceae	Veillonella	NA
1000641a65a632501751381a4805fd63	ASV352	d__Bacteria	Actinobacteriota	Actinobacteria	Micrococcales	Intrasporangiaceae	Ornithinimicrobium	NA
adb23f91ab67413ab45c4135462ba32d	ASV353	d__Bacteria	Actinobacteriota	Actinobacteria	Corynebacteriales	Corynebacteriaceae	Corynebacterium	NA
f14141d03c23f3658014090c72c23866	ASV354	d__Bacteria	Firmicutes	Bacilli	Lactobacillales	Lactobacillaceae	Lactobacillus	NA
311f90294910159ccbe581e11ef3eba8	ASV355	d__Bacteria	Proteobacteria	Alphaproteobacteria	Rhodobacterales	Rhodobacteraceae	Paracoccus	NA
8fef8928834112f3755db7e82d3e1047	ASV356	d__Bacteria	Actinobacteriota	Actinobacteria	Micrococcales	Micrococcaceae	Rothia	NA
efff2e55ea4a032166370d15e30d0201	ASV357	d__Bacteria	Actinobacteriota	Actinobacteria	Micrococcales	Micrococcaceae	Rothia	Rothia_sp.
d4a11d35318fb9ee1f6faca38687f563	ASV358	d__Bacteria	Proteobacteria	Alphaproteobacteria	Rhizobiales	Beijerinckiaceae	Methylobacterium-Methylorubrum	Methylobacterium_jeotgali
2ffe62f533feecc38bd89630e6773370	ASV359	d__Bacteria	Actinobacteriota	Actinobacteria	Micrococcales	Intrasporangiaceae	NA	NA
1d2b00ff8b7477d2b6c2b8043f7c9d31	ASV360	d__Bacteria	Firmicutes	Clostridia	Peptostreptococcales-Tissierellales	Peptostreptococcaceae	Peptostreptococcus	Peptostreptococcus_anaerobius
4f8285827d64ed44a3a48f09c8deb2fb	ASV361	d__Bacteria	Firmicutes	Clostridia	Peptostreptococcales-Tissierellales	Peptostreptococcales-Tissierellales	Peptoniphilus	NA
76053936a79cac49cddae57303e85474	ASV362	d__Bacteria	Proteobacteria	Gammaproteobacteria	Enterobacterales	Erwiniaceae	NA	NA
f0537a8dcbfb7b18465d751de034e9ae	ASV363	d__Bacteria	Actinobacteriota	Actinobacteria	Micrococcales	Micrococcaceae	Rothia	NA
dfd773f25e77cb5b46741c3b67d4718e	ASV364	d__Bacteria	Firmicutes	Bacilli	Staphylococcales	Staphylococcaceae	Staphylococcus	NA
5b07228d0efad0e55e6dc884fd1d7a6a	ASV365	d__Bacteria	Firmicutes	Bacilli	Exiguobacterales	Exiguobacteraceae	Exiguobacterium	NA
16e064f5708b864102deba0c143d9a40	ASV366	d__Bacteria	Actinobacteriota	Actinobacteria	Micrococcales	Micrococcaceae	Rothia	Rothia_sp.
3d2c97d3a7a30c9c1aa1a4dc5df076b6	ASV367	d__Bacteria	Proteobacteria	Gammaproteobacteria	Burkholderiales	Burkholderiaceae	Lautropia	NA
fc1a5e151d645528c796215613fd244a	ASV368	d__Bacteria	Firmicutes	Bacilli	Staphylococcales	Staphylococcaceae	Staphylococcus	NA
31c5d6d689fe24ec7157fa1c0783fbd4	ASV369	d__Bacteria	Proteobacteria	Alphaproteobacteria	Rhizobiales	Beijerinckiaceae	Methylobacterium-Methylorubrum	NA
355d266c0fc2aab998f56392965b4c3a	ASV370	d__Bacteria	Proteobacteria	Gammaproteobacteria	Pseudomonadales	Moraxellaceae	Acinetobacter	NA
c587d367357b1505032c511dd40297c1	ASV371	d__Bacteria	Actinobacteriota	Actinobacteria	Propionibacteriales	Propionibacteriaceae	Aestuariimicrobium	uncultured_bacterium
0b93befcf48fdcb8fee557c5bc8f1672	ASV372	d__Bacteria	Firmicutes	Negativicutes	Veillonellales-Selenomonadales	Veillonellaceae	Veillonella	Veillonella_sp.
dbfb078252210034905040c4ee9ece51	ASV373	d__Bacteria	Firmicutes	Bacilli	Lactobacillales	Leuconostocaceae	Leuconostoc	Leuconostoc_citreum
7e2263c7cdecd797bfe788f8acbab618	ASV374	d__Bacteria	Actinobacteriota	Actinobacteria	Micrococcales	Micrococcaceae	Kocuria	Kocuria_sp.
6a15cd984db364f876159c9eb6cad400	ASV375	d__Bacteria	Firmicutes	Bacilli	Staphylococcales	Staphylococcaceae	Staphylococcus	NA
28a79a45111377c779ae522d722c89b5	ASV376	d__Bacteria	Proteobacteria	Gammaproteobacteria	Burkholderiales	Comamonadaceae	NA	NA
137808fbaab7fd10c6ba56069c22d27a	ASV377	d__Bacteria	Proteobacteria	Gammaproteobacteria	Pseudomonadales	Moraxellaceae	Acinetobacter	NA
5c4286bc3b056111ecf536a1fcabbe60	ASV378	d__Bacteria	Firmicutes	Bacilli	Staphylococcales	Staphylococcaceae	Jeotgalicoccus	Jeotgalicoccus_huakuii
e5685392fc2cb771001e2a9a32d25094	ASV379	d__Bacteria	Firmicutes	Bacilli	Staphylococcales	Staphylococcaceae	Staphylococcus	NA
95bf27c55f293fdc3bfbd7b4a53a0994	ASV380	d__Bacteria	Actinobacteriota	Actinobacteria	Micrococcales	Brevibacteriaceae	Brevibacterium	Brevibacterium_ravenspurgense
4a4ec8e4c9d77a8d94ec68e1498dff1c	ASV381	d__Bacteria	Actinobacteriota	Actinobacteria	Propionibacteriales	Propionibacteriaceae	Cutibacterium	NA
8b9333a26df47785ce683a71dac0e96d	ASV382	d__Bacteria	Actinobacteriota	Actinobacteria	Micrococcales	Dermabacteraceae	Brachybacterium	NA
f4c87c33ee7c2b31f8a86a523332c71e	ASV383	d__Bacteria	Proteobacteria	Alphaproteobacteria	Rhodobacterales	Rhodobacteraceae	Paracoccus	NA
4574bf8d957e68789b121805fd6a3ef8	ASV384	d__Bacteria	Cyanobacteria	Cyanobacteriia	Chloroplast	Chloroplast	Chloroplast	NA
2e6f5cd3afd40a08e95ea1bb0f4e8695	ASV385	d__Bacteria	Actinobacteriota	Actinobacteria	Frankiales	Geodermatophilaceae	Antricoccus	uncultured_bacterium
2ddcd7316b3e6cd6fa4e85ea4e0fe231	ASV386	d__Bacteria	Proteobacteria	Gammaproteobacteria	Enterobacterales	Enterobacteriaceae	Enterobacter	NA
37f5506eb2458fa5a55bd6af67f6f3e3	ASV387	d__Bacteria	Actinobacteriota	Actinobacteria	Corynebacteriales	Nocardiaceae	Gordonia	NA
d460c61e3d089a5b5fce708d7d7f5f55	ASV388	d__Bacteria	Actinobacteriota	Actinobacteria	Micrococcales	Micrococcaceae	Rothia	Rothia_sp.
dbab40ca339fb65276ddfd01226bd9b0	ASV389	d__Bacteria	Cyanobacteria	Cyanobacteriia	Chloroplast	Chloroplast	Chloroplast	NA
957ab590811dc97ca515a107e4cb1e88	ASV390	d__Bacteria	Firmicutes	Bacilli	Staphylococcales	Staphylococcaceae	Staphylococcus	Staphylococcus_pasteuri
7b6cf08b6602525d23e012b949495429	ASV391	d__Bacteria	Actinobacteriota	Actinobacteria	Corynebacteriales	Corynebacteriaceae	Lawsonella	uncultured_bacterium
989c7913ba48b1c7330e2cd1269e1151	ASV392	d__Bacteria	Firmicutes	Bacilli	Bacillales	Bacillaceae	Anaerobacillus	NA
b2fb35568a0fb5528714d62d17c72976	ASV393	d__Bacteria	Actinobacteriota	Actinobacteria	Micrococcales	Intrasporangiaceae	Ornithinimicrobium	NA
43fdca5f4b944b071d64ed3e471a6f4e	ASV394	d__Bacteria	Actinobacteriota	Actinobacteria	Micrococcales	Intrasporangiaceae	NA	NA
e1ee0a34cdeed1b35c0d76410a513439	ASV395	d__Bacteria	Actinobacteriota	Actinobacteria	Micrococcales	Micrococcaceae	Rothia	Rothia_aeria
3bfc835d54f4503fb45e1d0d9535b37a	ASV396	d__Bacteria	Proteobacteria	Gammaproteobacteria	Enterobacterales	Enterobacteriaceae	Shimwellia	uncultured_bacterium
6e68d3873eb052ed4a4c880b2b858e2a	ASV397	d__Bacteria	Firmicutes	Bacilli	Lactobacillales	Aerococcaceae	Abiotrophia	uncultured_bacterium
eec8182683dc83315f500e4ff48e0be0	ASV398	d__Bacteria	Proteobacteria	Gammaproteobacteria	Xanthomonadales	Xanthomonadaceae	Lysobacter	Luteimonas_sp.
4516aa60a483dd8c7bbc57098c45f1a5	ASV399	d__Bacteria	Firmicutes	Clostridia	Oscillospirales	Ruminococcaceae	Faecalibacterium	NA
e4557e7290e03ec5f74a9a9c3772e6b2	ASV400	d__Bacteria	Actinobacteriota	Actinobacteria	Corynebacteriales	Dietziaceae	Dietzia	Dietzia_timorensis
0fcb072bbd02a3bea0c6c38ae768c7c9	ASV401	d__Bacteria	Actinobacteriota	Actinobacteria	Micrococcales	Micrococcaceae	Nesterenkonia	Nesterenkonia_sp.
48be75f43a6d702aef603d7ef9ee1c01	ASV402	d__Bacteria	Firmicutes	Bacilli	Staphylococcales	Staphylococcaceae	Salinicoccus	Salinicoccus_carnicancri
b7dbb5754d00cce4020e216bed2329db	ASV403	d__Bacteria	Actinobacteriota	Actinobacteria	Corynebacteriales	Corynebacteriaceae	Corynebacterium	NA
07633950a19d6530f976cec3b3e188b1	ASV404	d__Bacteria	Proteobacteria	Gammaproteobacteria	Pseudomonadales	Moraxellaceae	Acinetobacter	Acinetobacter_variabilis
8dcb73f7b68469048866ed0a102ca8ae	ASV405	d__Bacteria	Firmicutes	Bacilli	Lactobacillales	Aerococcaceae	Aerococcus	Aerococcus_christensenii
bf55a700665e69d9bf9a48d77c90b358	ASV406	d__Bacteria	Actinobacteriota	Actinobacteria	Micrococcales	Intrasporangiaceae	Ornithinimicrobium	NA
9450a188216a6ffa55df1f01fc8c77c6	ASV407	d__Bacteria	Actinobacteriota	Actinobacteria	Micrococcales	Intrasporangiaceae	Ornithinimicrobium	NA
c83512ec28d2fe7a0ccdc15164f6a451	ASV408	d__Bacteria	Proteobacteria	Gammaproteobacteria	Xanthomonadales	Xanthomonadaceae	Luteimonas	NA
3befeafebc1338fe892855893b25c8fc	ASV409	d__Bacteria	Firmicutes	Bacilli	Staphylococcales	Staphylococcaceae	Staphylococcus	NA
bd6f3e4fbbda33979fcde2f651439706	ASV410	d__Bacteria	Proteobacteria	Alphaproteobacteria	Sphingomonadales	Sphingomonadaceae	NA	NA
43f4e97237c9c2494759cdf1ea5f366f	ASV411	d__Bacteria	Firmicutes	Bacilli	Staphylococcales	Staphylococcaceae	Staphylococcus	NA
b0fc98e5c8f11484c2b2f6114d8a78de	ASV412	d__Bacteria	Actinobacteriota	Actinobacteria	Micrococcales	Dermacoccaceae	Dermacoccus	NA
a5bfbceaab45f9065fdf31a1f23138ab	ASV413	d__Bacteria	Proteobacteria	Gammaproteobacteria	Enterobacterales	Erwiniaceae	NA	NA
630fe85119a4e93f03d0f4b4fa44b5b5	ASV414	d__Bacteria	Actinobacteriota	Actinobacteria	Micrococcales	Brevibacteriaceae	Brevibacterium	uncultured_bacterium
55ae36374045b6a58fdc9c11936be5cc	ASV415	d__Bacteria	Firmicutes	Negativicutes	Veillonellales-Selenomonadales	Veillonellaceae	Veillonella	Veillonella_atypica
12bde3c97d16d88cad03df0dacb2cca2	ASV416	d__Bacteria	Proteobacteria	Alphaproteobacteria	Rhizobiales	Xanthobacteraceae	Xanthobacter	NA
11781ef050c789a0de58a60243f560dd	ASV417	d__Bacteria	Firmicutes	Clostridia	Peptostreptococcales-Tissierellales	Peptostreptococcales-Tissierellales	Ezakiella	Ezakiella_massiliensis
3f4fabef1b2a766fb48994991a6fdcf7	ASV418	d__Bacteria	Proteobacteria	Gammaproteobacteria	Pseudomonadales	Moraxellaceae	Acinetobacter	Acinetobacter_haemolyticus
81c15a14be532e991e3c94a7383fb9ae	ASV419	d__Bacteria	Firmicutes	Bacilli	Bacillales	Bacillaceae	Anaerobacillus	uncultured_bacterium
0da111b123a2626d620f3870a5c4f349	ASV420	d__Bacteria	Proteobacteria	Alphaproteobacteria	Rhodobacterales	Rhodobacteraceae	Paracoccus	NA
bf51277fc250d0027512309725ff074f	ASV421	d__Bacteria	Actinobacteriota	Actinobacteria	Micrococcales	Micrococcaceae	Rothia	NA
b9decb15d1d191579a12fe6f6dcce7e8	ASV422	d__Bacteria	Firmicutes	Bacilli	Staphylococcales	Staphylococcaceae	Staphylococcus	NA
45b218a26496bb8a0701567e1a823816	ASV423	d__Bacteria	Proteobacteria	Alphaproteobacteria	Rhizobiales	Beijerinckiaceae	Pseudochelatococcus	uncultured_bacterium
dc78602ea032d994fe89ba6610a8c205	ASV424	d__Bacteria	Chloroflexi	Chloroflexia	Thermomicrobiales	JG30-KF-CM45	JG30-KF-CM45	uncultured_bacterium
4a7a4813b0e0cac8daeb99b59edd44a6	ASV425	d__Bacteria	Proteobacteria	Alphaproteobacteria	Sphingomonadales	Sphingomonadaceae	Sphingomonas	NA
0b353a597109a580ab8865d688e523a8	ASV426	d__Bacteria	Firmicutes	Bacilli	Staphylococcales	Staphylococcaceae	Salinicoccus	Salinicoccus_qingdaonensis
5aaf264a841fcb2974af5caf658b21f5	ASV427	d__Bacteria	Firmicutes	Bacilli	Staphylococcales	Staphylococcaceae	Staphylococcus	Staphylococcus_simulans
f234858496ba6ca040173269c4d0af47	ASV428	d__Bacteria	Actinobacteriota	Actinobacteria	Corynebacteriales	Corynebacteriaceae	Corynebacterium	Corynebacterium_sputi
6982c3ea79553dd4b1cf4690e174363c	ASV429	d__Bacteria	Firmicutes	Bacilli	Bacillales	Bacillaceae	Bacillus	Bacillus_pseudofirmus
f74e649e59df0451068808d46ee4b96e	ASV430	d__Bacteria	Actinobacteriota	Actinobacteria	Corynebacteriales	Dietziaceae	Dietzia	NA
61a8ac2534f34950cd582afcf44efa2c	ASV431	d__Bacteria	Firmicutes	Bacilli	Staphylococcales	Staphylococcaceae	Staphylococcus	NA
f95aa5fe2018a568bc224569c28d5625	ASV432	d__Bacteria	Actinobacteriota	Actinobacteria	Micrococcales	Micrococcaceae	Nesterenkonia	NA
ee1e5d63d6d65ef90a246cad42652d5d	ASV433	d__Bacteria	Firmicutes	Bacilli	Lactobacillales	Streptococcaceae	Streptococcus	Streptococcus_pyogenes
f94d17d109e2a3785c86c384d87df418	ASV434	d__Bacteria	Proteobacteria	Alphaproteobacteria	Rhodobacterales	Rhodobacteraceae	Paracoccus	NA
01353923e2e6219198b8d092099e0d9f	ASV435	d__Bacteria	Firmicutes	Bacilli	Lactobacillales	Carnobacteriaceae	Carnobacterium	Carnobacterium_maltaromaticum
d086d0fa6421bfffe42c903944dcbede	ASV436	d__Bacteria	Firmicutes	Bacilli	Staphylococcales	Staphylococcaceae	Staphylococcus	Staphylococcus_saprophyticus
cf773a2d0b4b84361e7e6e03820bf054	ASV437	d__Bacteria	Actinobacteriota	Actinobacteria	Corynebacteriales	Dietziaceae	Dietzia	NA
a8a85a39b353253ce68e687bf6c36e3e	ASV438	d__Bacteria	Firmicutes	Bacilli	Staphylococcales	Staphylococcaceae	Staphylococcus	NA
eecee820a9e620d9da9f6184fffcf224	ASV439	d__Bacteria	Proteobacteria	Alphaproteobacteria	Rhizobiales	Beijerinckiaceae	Pseudochelatococcus	uncultured_bacterium
d91ffbe2b75e102d98b7b0346742a631	ASV440	d__Bacteria	Proteobacteria	Gammaproteobacteria	Burkholderiales	Comamonadaceae	Aquabacterium	NA
13af3ecab371388fd6f293620e8c3859	ASV441	d__Bacteria	Actinobacteriota	Actinobacteria	Corynebacteriales	Corynebacteriaceae	Corynebacterium	NA
5ff1bb6103df1f24106d0eb3301615e0	ASV442	d__Bacteria	Firmicutes	Clostridia	Peptostreptococcales-Tissierellales	Peptostreptococcales-Tissierellales	Parvimonas	Tissierellia_bacterium
5ae2010a494e54cb3259d3f625889fae	ASV443	d__Bacteria	Proteobacteria	Gammaproteobacteria	Enterobacterales	Erwiniaceae	Pantoea	NA
49e61b4d7965902c85619cdde8f08213	ASV444	d__Bacteria	Actinobacteriota	Actinobacteria	Frankiales	Geodermatophilaceae	Antricoccus	uncultured_bacterium
1333a6345ba06588c3401822202d168c	ASV445	d__Bacteria	Firmicutes	Clostridia	Peptostreptococcales-Tissierellales	Peptostreptococcales-Tissierellales	Anaerococcus	NA
39b2ff26d516ce6eb36170b7f7fc67be	ASV446	d__Bacteria	Actinobacteriota	Actinobacteria	Micrococcales	Micrococcaceae	Micrococcus	NA
9c2219424ffa407328df45cc7440f573	ASV447	d__Bacteria	Actinobacteriota	Actinobacteria	Actinomycetales	Actinomycetaceae	Actinomyces	Bowdeniella_nasicola
e3b4d95343c38ebab671cfe060e48f92	ASV448	d__Bacteria	Firmicutes	Bacilli	Staphylococcales	Staphylococcaceae	Staphylococcus	NA
8d478879084ed7c88660c8b0c4b24923	ASV449	d__Bacteria	Firmicutes	Clostridia	Oscillospirales	Ruminococcaceae	NA	NA
906e9099c47705361bc43338cb02d5d1	ASV450	d__Bacteria	Actinobacteriota	Actinobacteria	Corynebacteriales	Corynebacteriaceae	Corynebacterium	Corynebacterium_sputi
26f1e4d5e1304b4d89180671762cbdde	ASV451	d__Bacteria	Firmicutes	Bacilli	Staphylococcales	Staphylococcaceae	Salinicoccus	NA
9fb0f28dfe4b1600f80981274faed144	ASV452	d__Bacteria	Cyanobacteria	Cyanobacteriia	Chloroplast	Chloroplast	Chloroplast	NA
5c7cd4afe047a1fa454b6a815a951c2f	ASV453	d__Bacteria	Firmicutes	Negativicutes	Veillonellales-Selenomonadales	Veillonellaceae	Veillonella	Veillonella_atypica
4f17105bf002596e47d0a3d93d6f71e7	ASV454	d__Bacteria	Actinobacteriota	Actinobacteria	Bifidobacteriales	Bifidobacteriaceae	Gardnerella	Gardnerella_vaginalis
7707404be4c854a2b44f9400daf2353d	ASV455	d__Bacteria	Chloroflexi	Chloroflexia	Thermomicrobiales	JG30-KF-CM45	JG30-KF-CM45	uncultured_bacterium
b3cce725488a4eb42fded150ea8fac97	ASV456	d__Bacteria	Actinobacteriota	Actinobacteria	Micrococcales	Micrococcaceae	Micrococcus	NA
832ab1a176f02ffefb3784911ab9f416	ASV457	d__Bacteria	Firmicutes	Bacilli	Staphylococcales	Staphylococcaceae	Nosocomiicoccus	uncultured_bacterium
6b7266d211ee26290d981f62231010b4	ASV458	d__Bacteria	Patescibacteria	Saccharimonadia	Saccharimonadales	Saccharimonadaceae	TM7a	uncultured_bacterium
e8bb464bcaae7ab2fbd32c9731e610fb	ASV459	d__Bacteria	Actinobacteriota	Actinobacteria	Micrococcales	Micrococcaceae	Rothia	Rothia_sp.
4a254eaf0f21aed7eeff0fca9a09bc25	ASV460	d__Bacteria	Proteobacteria	Gammaproteobacteria	Oceanospirillales	Halomonadaceae	Halomonas	NA
349e7bae357fa56a37a4ded5e9957761	ASV461	d__Bacteria	Cyanobacteria	Cyanobacteriia	Chloroplast	Chloroplast	Chloroplast	NA
8b21d4bca72a06b6eabef72574ae19ff	ASV462	d__Bacteria	Proteobacteria	Gammaproteobacteria	Pseudomonadales	Moraxellaceae	Acinetobacter	NA
44eb603ac11f6bad4a83878080a29a69	ASV463	d__Bacteria	Firmicutes	Clostridia	Peptostreptococcales-Tissierellales	Peptostreptococcales-Tissierellales	Ezakiella	NA
4c5d5030e176d22791e034e2bf1fb2a8	ASV464	d__Bacteria	Actinobacteriota	Actinobacteria	Corynebacteriales	Corynebacteriaceae	Corynebacterium	NA
f87f2bb60d68c6409cd779f80c08f7c7	ASV465	d__Bacteria	Actinobacteriota	Actinobacteria	Micrococcales	Micrococcaceae	Micrococcus	NA
01954cf7aebc10d45612f237903df8e7	ASV466	d__Bacteria	Proteobacteria	Gammaproteobacteria	Aeromonadales	Aeromonadaceae	Aeromonas	NA
39d8f11d8ca04377fa47e1679e689c8a	ASV467	d__Bacteria	Firmicutes	Bacilli	Staphylococcales	Staphylococcaceae	Staphylococcus	NA
0dea7be1e56d386113c1ba0044285af7	ASV468	d__Bacteria	Actinobacteriota	Actinobacteria	Micrococcales	Micrococcaceae	Rothia	Rothia_mucilaginosa
57da548958afdca96d4c189ff90a1250	ASV469	d__Bacteria	Bacteroidota	Bacteroidia	Bacteroidales	Prevotellaceae	Prevotella	Prevotella_amnii
51e0e4770d79e664b9ecfd495ac21955	ASV470	d__Bacteria	Actinobacteriota	Actinobacteria	Corynebacteriales	Corynebacteriaceae	Corynebacterium	NA
20d7361ee8e75641d726de9978d7fa26	ASV471	d__Bacteria	Proteobacteria	Gammaproteobacteria	Enterobacterales	Enterobacteriaceae	Enterobacter	NA
04c8179ba1830cc149d020dc1c568dd3	ASV472	d__Bacteria	Patescibacteria	Saccharimonadia	Saccharimonadales	Saccharimonadales	Saccharimonadales	unidentified
42a304a8cda7f5aecaec3fff02e5075d	ASV473	d__Bacteria	Firmicutes	Bacilli	Staphylococcales	Staphylococcaceae	Staphylococcus	NA
8a60336563905f693a81510da8159a47	ASV474	d__Bacteria	Actinobacteriota	Actinobacteria	Micrococcales	Dermabacteraceae	Brachybacterium	NA
5d899896a54dd0d0747cf6260509bf39	ASV475	d__Bacteria	Proteobacteria	Alphaproteobacteria	Sphingomonadales	Sphingomonadaceae	Sphingomonas	Sphingomonas_panni
87aaefc416f11546315701c72df1beed	ASV476	d__Bacteria	Proteobacteria	Gammaproteobacteria	Pseudomonadales	Moraxellaceae	Acinetobacter	NA
6b35f2b6ca5a04f4b5373210dc89e3ec	ASV477	d__Bacteria	Actinobacteriota	Actinobacteria	Corynebacteriales	Corynebacteriaceae	Corynebacterium	NA
477bdfe110c9ac712be63edfea0483c6	ASV478	d__Bacteria	Actinobacteriota	Actinobacteria	Pseudonocardiales	Pseudonocardiaceae	Prauserella	NA
d59eb92ad1cea014dba32c409a075aff	ASV479	d__Bacteria	Firmicutes	Negativicutes	Veillonellales-Selenomonadales	Veillonellaceae	Veillonella	NA
5df369e7db3b6712ff825340547d8896	ASV480	d__Bacteria	Actinobacteriota	Actinobacteria	Corynebacteriales	Corynebacteriaceae	Corynebacterium	Corynebacterium_jeikeium
4c7a497eca1fa3081f152adbbce602fb	ASV481	d__Bacteria	Proteobacteria	Gammaproteobacteria	Burkholderiales	Comamonadaceae	Delftia	NA
c9150c6b36d32a2f9f3fe607758075f4	ASV482	d__Bacteria	Actinobacteriota	Actinobacteria	Pseudonocardiales	Pseudonocardiaceae	Saccharopolyspora	NA
f91087040dbc65ffe7d038920443fc56	ASV483	d__Bacteria	Proteobacteria	Gammaproteobacteria	Pseudomonadales	Moraxellaceae	Acinetobacter	Acinetobacter_ursingii
1799bb6fa3baa5becf58a1b7909fe4e0	ASV484	d__Bacteria	Firmicutes	Bacilli	Lactobacillales	Lactobacillaceae	Lactobacillus	NA
b1d66757870d2be76b551a6f76096fdb	ASV485	d__Bacteria	Actinobacteriota	Actinobacteria	Micrococcales	Intrasporangiaceae	Ornithinimicrobium	NA
b575f6fab510a66d26f6d44397fcaf6b	ASV486	d__Bacteria	Firmicutes	Bacilli	Staphylococcales	Staphylococcaceae	Salinicoccus	Salinicoccus_roseus
24e1cc515ec230a9ee79e0d1439153f8	ASV487	d__Bacteria	Proteobacteria	Gammaproteobacteria	Pseudomonadales	Moraxellaceae	Moraxella	Moraxella_catarrhalis
800999ad7b0f3f83c0819a1a2b289c22	ASV488	d__Bacteria	Firmicutes	Bacilli	Bacillales	Bacillaceae	Anaerobacillus	uncultured_bacterium
176a69e9ff037360ebe44f8c9b207ad9	ASV489	d__Bacteria	Firmicutes	Bacilli	Staphylococcales	Staphylococcaceae	Staphylococcus	NA
9d406c563374fe79e2f9e2e6159988e5	ASV490	d__Bacteria	Firmicutes	Bacilli	Staphylococcales	Staphylococcaceae	Staphylococcus	NA
5aadeddbcf4780ee0a153e925062be7a	ASV491	d__Bacteria	Actinobacteriota	Actinobacteria	Micrococcales	Micrococcaceae	Glutamicibacter	NA
25b1412517a63513008dbe189f733f70	ASV492	d__Bacteria	Actinobacteriota	Actinobacteria	Micrococcales	Microbacteriaceae	Microbacterium	NA
8bf954e33e272fe1b48e32fce1bdeb8c	ASV493	d__Bacteria	Firmicutes	Bacilli	Staphylococcales	Staphylococcaceae	Salinicoccus	Salinicoccus_carnicancri
a91983be7ec842852df21fb732054cb8	ASV494	d__Bacteria	Actinobacteriota	Actinobacteria	Micrococcales	Micrococcaceae	Nesterenkonia	uncultured_bacterium
6e9cb889015e5db444ff6a674c11f863	ASV495	d__Bacteria	Actinobacteriota	Actinobacteria	Corynebacteriales	Corynebacteriaceae	Corynebacterium	Corynebacterium_glaucum
62fa84d7e105e85e81d81bb1319a10ed	ASV496	d__Bacteria	Firmicutes	Clostridia	Peptostreptococcales-Tissierellales	Peptostreptococcales-Tissierellales	Peptoniphilus	uncultured_organism
47311034d26872902e151c2c7a070256	ASV497	d__Bacteria	Proteobacteria	Gammaproteobacteria	Enterobacterales	Enterobacteriaceae	Escherichia-Shigella	NA
a141c9522109aa363ab93a669df6698e	ASV498	d__Bacteria	Actinobacteriota	Actinobacteria	Corynebacteriales	Corynebacteriaceae	Corynebacterium	NA
176dd4aee6d38821abb7c64f3ef25ca1	ASV499	d__Bacteria	Firmicutes	Bacilli	Staphylococcales	Staphylococcaceae	Staphylococcus	NA
13785f0aa34992209c67c3caeebbd429	ASV500	d__Bacteria	Firmicutes	Bacilli	Lactobacillales	Streptococcaceae	Streptococcus	NA
9104c4b42757f253f35768d341c2a32b	ASV501	d__Bacteria	Proteobacteria	Gammaproteobacteria	Enterobacterales	Yersiniaceae	Serratia	NA
f80125baf07e60239d3e8e462f7edaf8	ASV502	d__Bacteria	Proteobacteria	Alphaproteobacteria	Sphingomonadales	Sphingomonadaceae	Novosphingobium	NA
c33d6f34729b4388992daba22ff22edc	ASV503	d__Bacteria	Firmicutes	Bacilli	Lactobacillales	Streptococcaceae	Streptococcus	NA
9835a8bfd43a4ac6f8986dcd5da7a6ab	ASV504	d__Bacteria	Bacteroidota	Bacteroidia	Flavobacteriales	Weeksellaceae	Cruoricaptor	Cruoricaptor_ignavus
3070a8512efbc620785dc205bca12382	ASV505	d__Bacteria	Fusobacteriota	Fusobacteriia	Fusobacteriales	Leptotrichiaceae	Sneathia	Sneathia_amnii
03e1bd7b329076e4817da8abb6dec011	ASV506	d__Bacteria	Firmicutes	Bacilli	Staphylococcales	Staphylococcaceae	Staphylococcus	NA
d5fe955ed527a47f75b3147dcb5c988f	ASV507	d__Bacteria	Firmicutes	Bacilli	Exiguobacterales	Exiguobacteraceae	Exiguobacterium	NA
7862462431c2d710680a356852bbcafa	ASV508	d__Bacteria	Firmicutes	Clostridia	Peptostreptococcales-Tissierellales	Peptostreptococcales-Tissierellales	Anaerococcus	Anaerococcus_vaginalis
813e694b5b17cc13cac2f62a26f6707c	ASV509	d__Bacteria	Firmicutes	Bacilli	Lactobacillales	Streptococcaceae	Streptococcus	Streptococcus_dysgalactiae
1e0a09e86c18de3a059aa7dcc186b18d	ASV510	d__Bacteria	Firmicutes	Bacilli	Exiguobacterales	Exiguobacteraceae	Exiguobacterium	NA
9a27df5c3cf96b73b30ebe50585a1bba	ASV511	d__Bacteria	Proteobacteria	Gammaproteobacteria	Pseudomonadales	Pseudomonadaceae	Pseudomonas	Pseudomonas_luteola
ead034c20ec389f7f9d1c917cdc9d39c	ASV512	d__Bacteria	Firmicutes	Clostridia	Peptostreptococcales-Tissierellales	Peptostreptococcales-Tissierellales	Anaerococcus	Anaerococcus_prevotii
a0985330395d399c1d5d13ecd4d03a0f	ASV513	d__Bacteria	Proteobacteria	Alphaproteobacteria	Rhizobiales	Beijerinckiaceae	Pseudochelatococcus	uncultured_bacterium
79a9257a7567243ffd9d60e2108ce212	ASV514	d__Bacteria	Proteobacteria	Gammaproteobacteria	Enterobacterales	NA	NA	NA
01dab37ca52f39028bbdae0ddacf7586	ASV515	d__Bacteria	Actinobacteriota	Actinobacteria	Micrococcales	Intrasporangiaceae	NA	NA
d987ea00be2d0b7202a3e30053ea4a8f	ASV516	d__Bacteria	Proteobacteria	Gammaproteobacteria	Pseudomonadales	Pseudomonadaceae	Pseudomonas	NA
f70b68b35207f216bf0219e629ff2a95	ASV517	d__Bacteria	Actinobacteriota	Actinobacteria	Micrococcales	Micrococcaceae	Kocuria	Kocuria_marina
85dda64e5ca264f0dac7cb421285168a	ASV518	d__Bacteria	Cyanobacteria	Cyanobacteriia	Chloroplast	Chloroplast	Chloroplast	NA
c4d918fa72b9ff173aa1edccd95373c2	ASV519	d__Bacteria	Actinobacteriota	Actinobacteria	Corynebacteriales	Corynebacteriaceae	Corynebacterium	Corynebacterium_riegelii
c0975f7ca5988524fffc584723730284	ASV520	d__Bacteria	Cyanobacteria	Cyanobacteriia	Chloroplast	Chloroplast	Chloroplast	NA
426c48a8157cf1c183bf9c4efcb40c8b	ASV521	d__Bacteria	Firmicutes	Bacilli	Brevibacillales	Brevibacillaceae	Brevibacillus	NA
d09fa06e061e9f4845bf0bf158a0cfd7	ASV522	d__Bacteria	Actinobacteriota	Actinobacteria	Corynebacteriales	Corynebacteriaceae	Corynebacterium	NA
c5a124b2dbff5725ea7995b2871f2566	ASV523	d__Bacteria	Bacteroidota	Bacteroidia	Bacteroidales	Prevotellaceae	Prevotella	Prevotella_melaninogenica
0b3b119c0f50ee9c01b40fd7b39aa8fd	ASV524	d__Bacteria	Firmicutes	Bacilli	Bacillales	Bacillaceae	Bacillus	NA
ede55933fb014777561fd86846c057c4	ASV525	d__Bacteria	Actinobacteriota	Actinobacteria	Micrococcales	Microbacteriaceae	Pseudoclavibacter	Pseudoclavibacter_bifida
7b9f9b0d845a9ff9b611f064abb56522	ASV526	d__Bacteria	Proteobacteria	Gammaproteobacteria	Burkholderiales	Chromobacteriaceae	Aquitalea	Aquitalea_magnusonii
f9dc898306112fc612c43c027eafd37e	ASV527	d__Bacteria	Deinococcota	Deinococci	Deinococcales	Deinococcaceae	Deinococcus	Deinococcus_wulumuqiensis
e40b7ef1258e95509f7cfc69aff76bba	ASV528	d__Bacteria	Actinobacteriota	Actinobacteria	Pseudonocardiales	Pseudonocardiaceae	Saccharopolyspora	Saccharopolyspora_sp.
ad89a9d5fec4408fafb73e7225f44d08	ASV529	d__Bacteria	Firmicutes	Clostridia	Lachnospirales	Lachnospiraceae	Dorea	uncultured_bacterium
9170ba40a35d5fdd9518fd3dfe384258	ASV530	d__Bacteria	Actinobacteriota	Actinobacteria	Micrococcales	Dermabacteraceae	Brachybacterium	NA
c674d2e9bc0413d6b50a85c75bdcc5c0	ASV531	d__Bacteria	Proteobacteria	Gammaproteobacteria	Enterobacterales	Yersiniaceae	Serratia	NA
ce30e71ed837c156b06e696d633f5324	ASV532	d__Bacteria	Actinobacteriota	Actinobacteria	Corynebacteriales	Corynebacteriaceae	Corynebacterium	Corynebacterium_jeikeium
c6d9d44f8267f0e0cb95e43458777858	ASV533	d__Bacteria	Actinobacteriota	Actinobacteria	Corynebacteriales	Dietziaceae	Dietzia	NA
a7773d30c5a2009a19ba2df73fe658c1	ASV534	d__Bacteria	Proteobacteria	Gammaproteobacteria	Enterobacterales	Enterobacteriaceae	NA	NA
d0c54b93b799939b4ce0c2d85a83c6ab	ASV535	d__Bacteria	Firmicutes	Bacilli	Staphylococcales	Staphylococcaceae	Staphylococcus	NA
07d313706ba0c85687c8d95b664b84bc	ASV536	d__Bacteria	Firmicutes	Bacilli	Lactobacillales	Streptococcaceae	Streptococcus	NA
15e05255b2aa8ee3524ca61eb207bb18	ASV537	d__Bacteria	Actinobacteriota	Coriobacteriia	Coriobacteriales	Coriobacteriaceae	Collinsella	NA
8074bde1428d06ef117fb5f887caeec8	ASV538	d__Bacteria	Actinobacteriota	Actinobacteria	Micrococcales	Dermatophilaceae	Piscicoccus	Piscicoccus_intestinalis
259552e60a7d62b75f9029b922c5b804	ASV539	d__Bacteria	Actinobacteriota	Actinobacteria	Micrococcales	Micrococcaceae	Kocuria	Kocuria_palustris
3d6216214b66f781158386aeedf2ad13	ASV540	d__Bacteria	Actinobacteriota	Actinobacteria	Propionibacteriales	Propionibacteriaceae	Cutibacterium	Cutibacterium_granulosum
def76b4957f8cfe4efb93be4d130a692	ASV541	d__Bacteria	Actinobacteriota	Actinobacteria	Micrococcales	Microbacteriaceae	Agrococcus	NA
eb7c672b4ab073f927d15dce83f3789c	ASV542	d__Bacteria	Proteobacteria	Gammaproteobacteria	Pseudomonadales	Moraxellaceae	Acinetobacter	NA
9ab7281eb61b378f2ba70b59ffc18634	ASV543	d__Bacteria	Actinobacteriota	Actinobacteria	Micrococcales	Brevibacteriaceae	Brevibacterium	NA
bcae8f7d2c42acfe3559c665f68f6320	ASV544	d__Bacteria	Proteobacteria	Gammaproteobacteria	Pseudomonadales	Moraxellaceae	Acinetobacter	NA
3bd5f59297d05f7903f83391238cb810	ASV545	d__Bacteria	Proteobacteria	Gammaproteobacteria	Burkholderiales	Comamonadaceae	Comamonas	Comamonas_testosteroni
d79d08adda31d28072b3adeeb66bff7b	ASV546	d__Bacteria	Proteobacteria	Gammaproteobacteria	Enterobacterales	NA	NA	NA
331649b538de38b06a4c132872929545	ASV547	d__Bacteria	Proteobacteria	Gammaproteobacteria	Pasteurellales	Pasteurellaceae	Haemophilus	NA
41388070b02a7c162aa7245ce4812ebd	ASV548	d__Bacteria	Actinobacteriota	Actinobacteria	Bifidobacteriales	Bifidobacteriaceae	Bifidobacterium	Bifidobacterium_longum
e078eebf6b6e2d6b3bb9222cfc128d35	ASV549	d__Bacteria	Actinobacteriota	Actinobacteria	Micrococcales	Micrococcaceae	Rothia	NA
b306b15627602395ca574dc249feb61d	ASV550	d__Bacteria	Firmicutes	Bacilli	Lactobacillales	Aerococcaceae	Eremococcus	uncultured_bacterium
607c21874a8595f3695879c7a23d95ce	ASV551	d__Bacteria	Firmicutes	Bacilli	Staphylococcales	Staphylococcaceae	Staphylococcus	NA
2b876d69bb8df56c2c79a10cffec1a9a	ASV552	d__Bacteria	Proteobacteria	Gammaproteobacteria	Enterobacterales	NA	NA	NA
0c44ebff0e9fd7cede07e9636567137c	ASV553	d__Bacteria	Cyanobacteria	Cyanobacteriia	Chloroplast	Chloroplast	Chloroplast	NA
c4242bdf73062b16ff1c58a70d4a94c7	ASV554	d__Bacteria	Firmicutes	Bacilli	Staphylococcales	Staphylococcaceae	Staphylococcus	Staphylococcus_saprophyticus
82dbf7a5dba414abce2994e8eb6d58ea	ASV555	d__Bacteria	Firmicutes	Clostridia	Peptostreptococcales-Tissierellales	Peptostreptococcales-Tissierellales	Anaerococcus	NA
a0130d47aba0f5a5481c1ad99bd26133	ASV556	d__Bacteria	Proteobacteria	Alphaproteobacteria	Rhizobiales	Stappiaceae	Pannonibacter	Pannonibacter_phragmitetus
9309b48cdf7b85a24809cd3ea8888816	ASV557	d__Bacteria	Proteobacteria	Gammaproteobacteria	Burkholderiales	Comamonadaceae	NA	NA
b4ed8ec9d3313b1ae0b929812511444b	ASV558	d__Bacteria	Firmicutes	Clostridia	Clostridiales	Clostridiaceae	Clostridium_sensu_stricto_1	uncultured_bacterium
7e64b712958392de0195707023eb4688	ASV559	d__Bacteria	Firmicutes	Bacilli	Staphylococcales	Gemellaceae	Gemella	Gemella_asaccharolytica
d71a23d2c2e51b81e867a7ae447a0fdd	ASV560	d__Bacteria	Bacteroidota	Bacteroidia	Flavobacteriales	Weeksellaceae	Chryseobacterium	Chryseobacterium_taklimakanense
a7f13e15b2a8ee487af3fb41e8a416ab	ASV561	d__Bacteria	Proteobacteria	Alphaproteobacteria	Paracaedibacterales	Paracaedibacteraceae	Candidatus_Finniella	uncultured_bacterium
673fea5780dc82ea4bf9b1947ae25eaf	ASV562	d__Bacteria	Firmicutes	Negativicutes	Veillonellales-Selenomonadales	Veillonellaceae	Dialister	Veillonellaceae_bacterium
bb6a1b70dda1452b72e0c7a5465c6c2d	ASV563	d__Bacteria	Actinobacteriota	Actinobacteria	Micrococcales	Brevibacteriaceae	Brevibacterium	uncultured_bacterium
e3a9c449383898d02129984247625f26	ASV564	d__Bacteria	Firmicutes	Bacilli	Brevibacillales	Brevibacillaceae	Brevibacillus	NA
af8d8c5035e2e91ae2e5f55c67224a88	ASV565	d__Bacteria	Firmicutes	Bacilli	Staphylococcales	Staphylococcaceae	Staphylococcus	Staphylococcus_lentus
a5c96bb91895ef36bd93587aaceca10a	ASV566	d__Bacteria	Actinobacteriota	Actinobacteria	Corynebacteriales	Dietziaceae	Dietzia	NA
aacf628f460e99e692a41045deaeec56	ASV567	d__Bacteria	Firmicutes	Bacilli	Staphylococcales	Staphylococcaceae	Nosocomiicoccus	NA
08995258dcab3634cbbe385927d19c0b	ASV568	d__Bacteria	Proteobacteria	Alphaproteobacteria	Caulobacterales	Caulobacteraceae	Brevundimonas	NA
97b90573b24c2124ba927c3f62bb8e08	ASV569	d__Bacteria	Proteobacteria	Gammaproteobacteria	Enterobacterales	Enterobacteriaceae	Raoultella	NA
0517416a8abe36f14a5bc217dfa129e0	ASV570	d__Bacteria	Bacteroidota	Bacteroidia	Flavobacteriales	Weeksellaceae	Chryseobacterium	Chryseobacterium_hominis
70a8e9778fda5f4d6eb725b89b120528	ASV571	d__Bacteria	Actinobacteriota	Actinobacteria	Corynebacteriales	Corynebacteriaceae	Corynebacterium	Corynebacterium_variabile
5e68bb3f7546bfef72814f91e3851e2c	ASV572	d__Bacteria	Proteobacteria	Alphaproteobacteria	Rhizobiales	Rhizobiaceae	uncultured	uncultured_organism
d33d84f90d2924040cf2eb66c7abe2fc	ASV573	d__Bacteria	Firmicutes	Bacilli	Lactobacillales	Lactobacillaceae	Lactobacillus	Lactobacillus_murinus
784844d8d1f849788ef08e61ff17bef1	ASV574	d__Bacteria	Firmicutes	Bacilli	Staphylococcales	Staphylococcaceae	Staphylococcus	NA
fd2be2114354ce5d7743065e042f3f6c	ASV575	d__Bacteria	Actinobacteriota	Actinobacteria	Micrococcales	Micrococcaceae	Kocuria	Kocuria_marina
1e361b733b0e67bd3f35720bdce55fe1	ASV576	d__Bacteria	Actinobacteriota	Actinobacteria	Corynebacteriales	Corynebacteriaceae	Corynebacterium	Corynebacterium_aurimucosum
e4baa20190da4b0d7b506af7779c5c4d	ASV577	d__Bacteria	Actinobacteriota	Actinobacteria	Pseudonocardiales	Pseudonocardiaceae	Saccharopolyspora	NA
feba18a6657c8e42f543aa01f54499af	ASV578	d__Bacteria	Firmicutes	Bacilli	Bacillales	Planococcaceae	Lysinibacillus	NA
f74217d5c5834071a38906e6d3355211	ASV579	d__Bacteria	Firmicutes	Clostridia	Peptostreptococcales-Tissierellales	Peptostreptococcales-Tissierellales	Anaerococcus	NA
427f5142ae52662b7db0bdd5689461f0	ASV580	d__Bacteria	Firmicutes	Bacilli	Lactobacillales	Enterococcaceae	Enterococcus	NA
7e20a24299e6820bb058c7d4b5738ebc	ASV581	d__Bacteria	Actinobacteriota	Actinobacteria	Micrococcales	Dermacoccaceae	Dermacoccus	NA
e602ac1fd1b1af784197162b1720d229	ASV582	d__Bacteria	Proteobacteria	Gammaproteobacteria	Enterobacterales	NA	NA	NA
3fe218901f7d0f47b64827a0b3b4d555	ASV583	d__Bacteria	Actinobacteriota	Actinobacteria	Micrococcales	Intrasporangiaceae	NA	NA
fc2f96e81962a3982ffe7834923915e7	ASV584	d__Bacteria	Bacteroidota	Bacteroidia	Sphingobacteriales	Sphingobacteriaceae	Sphingobacterium	Sphingobacterium_multivorum
ba0524ffea306c85d1a476e59d2a9abf	ASV585	d__Bacteria	Actinobacteriota	Actinobacteria	Micrococcales	Dermabacteraceae	Brachybacterium	NA
28d926bdd098c5bdde52e780cdf4b415	ASV586	d__Bacteria	Patescibacteria	Saccharimonadia	Saccharimonadales	Saccharimonadaceae	TM7a	uncultured_bacterium
a373638e16ca424d6539eff0a26a328a	ASV587	d__Bacteria	Actinobacteriota	Actinobacteria	Propionibacteriales	Propionibacteriaceae	Tessaracoccus	NA
fa0a9e35619aa95c13085226bce83259	ASV588	d__Bacteria	Firmicutes	Clostridia	Peptostreptococcales-Tissierellales	Peptostreptococcales-Tissierellales	W5053	unidentified_marine
acaee2933367869c340abcf5926e019e	ASV589	d__Bacteria	Firmicutes	Bacilli	Brevibacillales	Brevibacillaceae	Brevibacillus	NA
d992dcdeabf0f1a8a3fa56278f6f6600	ASV590	d__Bacteria	Bacteroidota	Bacteroidia	Bacteroidales	Prevotellaceae	Prevotella	Prevotella_melaninogenica
4beba16b45e183b571d4cbfedb8df719	ASV591	d__Bacteria	Bacteroidota	Bacteroidia	Bacteroidales	Prevotellaceae	Prevotella	Prevotella_jejuni
406b3d03a59879dec8fa168a926985b6	ASV592	d__Bacteria	Actinobacteriota	Actinobacteria	Micrococcales	Micrococcaceae	Kocuria	Kocuria_palustris
c7db868cd7f9b9b7cf55b2fa9bb51e7f	ASV593	d__Bacteria	Cyanobacteria	Cyanobacteriia	Chloroplast	Chloroplast	Chloroplast	NA
b2bab388756d7fd97ee93b0b7764a168	ASV594	d__Bacteria	Proteobacteria	Gammaproteobacteria	Enterobacterales	Enterobacteriaceae	Escherichia-Shigella	NA
bf4981cc31a7e36c74bf789d70ae1c96	ASV595	d__Bacteria	Actinobacteriota	Actinobacteria	Micrococcales	Dermabacteraceae	Brachybacterium	NA
22b9c342dc6898ea408d136e2208c3db	ASV596	d__Bacteria	Firmicutes	Bacilli	Lactobacillales	Streptococcaceae	Streptococcus	NA
18184ae94515272def681d59fbe4e4a2	ASV597	d__Bacteria	Cyanobacteria	Cyanobacteriia	Chloroplast	Chloroplast	Chloroplast	NA
047cf87adde8b354aa4bb2dd96abf9d3	ASV598	d__Bacteria	Firmicutes	Bacilli	Staphylococcales	Staphylococcaceae	Staphylococcus	NA
b7fb8af519a8515cd8f875eb9b0bb12c	ASV599	d__Bacteria	Actinobacteriota	Actinobacteria	Corynebacteriales	Dietziaceae	Dietzia	Dietzia_maris
12d626ed637f669db41ed998bd3aebda	ASV600	d__Bacteria	Actinobacteriota	Actinobacteria	Micrococcales	Brevibacteriaceae	Brevibacterium	NA
b6be8d12de3e191d4b4f2e14dc123a6f	ASV601	d__Bacteria	Proteobacteria	Gammaproteobacteria	Pseudomonadales	Moraxellaceae	Acinetobacter	NA
0cce7982066124071e6a9861ef7a3a61	ASV602	d__Bacteria	Proteobacteria	Gammaproteobacteria	Pseudomonadales	Pseudomonadaceae	Pseudomonas	NA
ce23c4e462bf2c34047901e8b1005445	ASV603	d__Bacteria	Firmicutes	Bacilli	Staphylococcales	Staphylococcaceae	Staphylococcus	NA
421e1ada81b071f47bb4b4621aff0d18	ASV604	d__Bacteria	Actinobacteriota	Actinobacteria	Micrococcales	Intrasporangiaceae	Ornithinimicrobium	NA
5e6563ee1bede7e7b1b77ac59e1a4e93	ASV605	d__Bacteria	Actinobacteriota	Actinobacteria	Micrococcales	Dermacoccaceae	Dermacoccus	NA
43603a1d16e33bf742157bf544aae737	ASV606	d__Bacteria	Proteobacteria	Alphaproteobacteria	Rhodobacterales	Rhodobacteraceae	Haematobacter	Haematobacter_massiliensis
57a2bb8cb813724ebd81febe376b2608	ASV607	d__Bacteria	Firmicutes	Bacilli	Lactobacillales	Aerococcaceae	Facklamia	Facklamia_hominis
7e0587579a8ad8ac85498ee35f936d30	ASV608	d__Bacteria	Firmicutes	Negativicutes	Veillonellales-Selenomonadales	Veillonellaceae	Veillonella	NA
cd20c8bfdc95350a9eec5f04dfa0ffcc	ASV609	d__Bacteria	Actinobacteriota	Actinobacteria	Micrococcales	Microbacteriaceae	Microbacterium	NA
eb22905b6f4f9e46d68e84d518d6dc05	ASV610	d__Bacteria	Proteobacteria	Alphaproteobacteria	Caulobacterales	Caulobacteraceae	Brevundimonas	NA
ea547dfdadb2e776cedfcb4b88bd01cc	ASV611	d__Bacteria	Firmicutes	Bacilli	Staphylococcales	Staphylococcaceae	Staphylococcus	Staphylococcus_pettenkoferi
c5aad85bf6e6a4b6b59655a962a24c23	ASV612	d__Bacteria	Firmicutes	Bacilli	Staphylococcales	Staphylococcaceae	NA	NA
ede58f307d3ec5c39ad03487b4037b36	ASV613	d__Bacteria	Proteobacteria	Gammaproteobacteria	Pseudomonadales	Pseudomonadaceae	Pseudomonas	NA
8ca32d11af217916f882e8aac002b343	ASV614	d__Bacteria	Actinobacteriota	Actinobacteria	Micrococcales	NA	NA	NA
b6e52c74e408bcf8d49afe994fdcf359	ASV615	d__Bacteria	Proteobacteria	Gammaproteobacteria	Enterobacterales	Enterobacteriaceae	NA	NA
38b7580c13cf081c9f279006c2dc70b9	ASV616	d__Bacteria	Actinobacteriota	Actinobacteria	Bifidobacteriales	Bifidobacteriaceae	Bifidobacterium	Bifidobacterium_longum
7e64529549a54fc68cfc5e832c2f370a	ASV617	d__Bacteria	Firmicutes	Clostridia	Peptostreptococcales-Tissierellales	Peptostreptococcales-Tissierellales	Peptoniphilus	Peptoniphilus_lacrimalis
b5707633b899a5cf3e8914c32ad0fea6	ASV618	d__Bacteria	Firmicutes	Bacilli	Staphylococcales	Staphylococcaceae	Staphylococcus	NA
b2d3f0d6800a06ea7c6e1e7e72f18d72	ASV619	d__Bacteria	Firmicutes	Bacilli	Lactobacillales	Leuconostocaceae	Weissella	NA
69b9ad9a22b26600b4cef95ab0c591dc	ASV620	d__Bacteria	Proteobacteria	Alphaproteobacteria	Rhizobiales	Rhizobiaceae	Aureimonas	NA
fd8e74f8e385b46d926c74a72608711a	ASV621	d__Bacteria	Firmicutes	Bacilli	Staphylococcales	Staphylococcaceae	Nosocomiicoccus	uncultured_bacterium
395bc266f206cccc93bfaa5f66c5deed	ASV622	d__Bacteria	Actinobacteriota	Actinobacteria	Corynebacteriales	Corynebacteriaceae	Corynebacterium	Corynebacterium_glaucum
908e9b387f6b9ce7d3f794e658fba37e	ASV623	d__Bacteria	Firmicutes	Bacilli	Staphylococcales	Staphylococcaceae	Staphylococcus	NA
6cda1b066a7d981816db38468812b912	ASV624	d__Bacteria	Proteobacteria	Gammaproteobacteria	Enterobacterales	Enterobacteriaceae	NA	NA
6e360cc7df0d4a9a7d9ce4109c59a166	ASV625	d__Bacteria	Actinobacteriota	Actinobacteria	Micrococcales	Dermabacteraceae	Brachybacterium	NA
e7b7a5a818b18e5d580c2610697665af	ASV626	d__Bacteria	Proteobacteria	Alphaproteobacteria	Rhodobacterales	Rhodobacteraceae	Paracoccus	NA
929cf6f334fdaba2ecd0b9247f00d94d	ASV627	d__Bacteria	Proteobacteria	Alphaproteobacteria	Acetobacterales	Acetobacteraceae	Roseomonas	Roseomonas_genomospecies
636421f7932b8ba53b4a5010bb0a28b0	ASV628	d__Bacteria	Proteobacteria	Gammaproteobacteria	Pseudomonadales	Pseudomonadaceae	Pseudomonas	NA
ce8cfebd412da786bea6669e9ba01fe6	ASV629	d__Bacteria	Firmicutes	Bacilli	Staphylococcales	Staphylococcaceae	Staphylococcus	Staphylococcus_lugdunensis
7a5b875cf99ddb93b84ed03d5105530d	ASV630	d__Bacteria	Proteobacteria	Gammaproteobacteria	Enterobacterales	Enterobacteriaceae	Enterobacter	NA
0b629a19a175b16ca21975ff5d4ac151	ASV631	d__Bacteria	Firmicutes	Bacilli	Bacillales	Planococcaceae	Kurthia	uncultured_bacterium
ff3fd97ce3990bc6a8e374b9ffe4a0ca	ASV632	d__Bacteria	Proteobacteria	Alphaproteobacteria	Rhodobacterales	Rhodobacteraceae	Paracoccus	NA
6c6aa92c0c6b580dcd51d3325eb3dc31	ASV633	d__Bacteria	Actinobacteriota	Actinobacteria	Micrococcales	Micrococcaceae	Rothia	NA
16dd8fbd4a6940c4510f0d8bc5b9ea79	ASV634	d__Bacteria	Actinobacteriota	Actinobacteria	Micrococcales	Brevibacteriaceae	Brevibacterium	NA
51e896ce8b3b6bed41a19fc21a362737	ASV635	d__Bacteria	Proteobacteria	Gammaproteobacteria	Xanthomonadales	Xanthomonadaceae	Luteimonas	Luteimonas_padinae
8081108a4d5b799412caa4d8f1709767	ASV636	d__Bacteria	Firmicutes	Negativicutes	Veillonellales-Selenomonadales	Veillonellaceae	Megasphaera	unidentified
b27b26c97df0f81cdc70ec9143bf7635	ASV637	d__Bacteria	Proteobacteria	Alphaproteobacteria	Rhizobiales	Rhizobiaceae	NA	NA
cb04fb116910c4a61678981c5acc6b40	ASV638	d__Bacteria	Firmicutes	Bacilli	Lactobacillales	Leuconostocaceae	Weissella	Weissella_ghanensis
ef67df8e695ac039d4cc95251a0c78ac	ASV639	d__Bacteria	Actinobacteriota	Actinobacteria	Micrococcales	Micrococcaceae	Nesterenkonia	Nesterenkonia_sp.
df3d6113f855e22f2a6d44e60f01baa7	ASV640	d__Bacteria	Firmicutes	Clostridia	Peptostreptococcales-Tissierellales	Peptostreptococcaceae	Romboutsia	NA
99753b9f012d473174527a876bb46c21	ASV641	d__Bacteria	Firmicutes	Bacilli	Staphylococcales	Staphylococcaceae	Staphylococcus	NA
39ded2894501d9bfd70c177e4197366e	ASV642	d__Bacteria	Firmicutes	Bacilli	Bacillales	Bacillaceae	Bacillus	NA
0117a19ee071b740b9c2b029c390e0a4	ASV643	d__Bacteria	Firmicutes	Clostridia	Clostridiales	Clostridiaceae	Sarcina	NA
0e39d997dcdab3552fa88625888c6b18	ASV644	d__Bacteria	Actinobacteriota	Actinobacteria	Micrococcales	Microbacteriaceae	Pseudoclavibacter	uncultured_bacterium
e7e26e01e06403c0fdea71ede3e80e5c	ASV645	d__Bacteria	Actinobacteriota	Actinobacteria	Micrococcales	Microbacteriaceae	Microbacterium	NA
aa19d253a7dfaf68ddd0897172b02767	ASV646	d__Bacteria	Actinobacteriota	Actinobacteria	Micrococcales	Micrococcaceae	Nesterenkonia	NA
e85d042b8c32fce2247377ed1e2d752d	ASV647	d__Bacteria	Proteobacteria	Gammaproteobacteria	Pseudomonadales	Moraxellaceae	Acinetobacter	NA
861157c82d9c18f633b13dffba476368	ASV648	d__Bacteria	Actinobacteriota	Actinobacteria	Micrococcales	Micrococcaceae	Nesterenkonia	Nesterenkonia_sp.
9e4976b3f22f2889ea2348b491c0feb0	ASV649	d__Bacteria	Firmicutes	Bacilli	Lactobacillales	Enterococcaceae	Enterococcus	NA
8b5e38ba870f4a5ef5d9296eb8d0e7e3	ASV650	d__Bacteria	Actinobacteriota	Actinobacteria	Micrococcales	Micrococcaceae	Pseudoglutamicibacter	Pseudoglutamicibacter_cumminsii
11cfaa772dac8c1daa2bfb803a52c89b	ASV651	d__Bacteria	Proteobacteria	Gammaproteobacteria	Pseudomonadales	Moraxellaceae	Acinetobacter	Acinetobacter_haemolyticus
8c72e6568e114a8afcb9a18e87597b23	ASV652	d__Bacteria	Bacteroidota	Bacteroidia	Bacteroidales	Prevotellaceae	Alloprevotella	NA
71e829e42b44a131c927e42b5ed77b6f	ASV653	d__Bacteria	Actinobacteriota	Actinobacteria	Micrococcales	Intrasporangiaceae	NA	NA
b2d06876a876d2e5a1e33e5152af1af5	ASV654	d__Bacteria	Firmicutes	Bacilli	Bacillales	Planococcaceae	Chryseomicrobium	NA
1c24fb90d4504c1101b8b6c885645794	ASV655	d__Bacteria	Actinobacteriota	Actinobacteria	Micrococcales	Intrasporangiaceae	NA	NA
df6db3a44739a6ec2de3f69f28b4cf6d	ASV656	d__Bacteria	Proteobacteria	Gammaproteobacteria	Pseudomonadales	Moraxellaceae	Acinetobacter	NA
4401e3f1d2179481ac6f5f8c2aa32ef1	ASV657	d__Bacteria	Actinobacteriota	Actinobacteria	Micrococcales	Intrasporangiaceae	Ornithinimicrobium	NA
450efbb5e48f8011c5c31dcd026cd0b4	ASV658	d__Bacteria	Actinobacteriota	Actinobacteria	Corynebacteriales	Corynebacteriaceae	Corynebacterium	Corynebacterium_imitans
f040bbe9e57aa22f7d959595f9416339	ASV659	d__Bacteria	Actinobacteriota	Actinobacteria	Micrococcales	Intrasporangiaceae	NA	NA
2852304d3fe23aac73c6976d56bdf3f7	ASV660	d__Bacteria	Firmicutes	Clostridia	Peptostreptococcales-Tissierellales	Peptostreptococcales-Tissierellales	Fenollaria	uncultured_bacterium
0b078f920d39358db9f93d4bf6e1cf1c	ASV661	d__Bacteria	Firmicutes	Bacilli	Bacillales	Bacillaceae	Bacillus	NA
548c8440623065f44dc7c394b9eec322	ASV662	d__Bacteria	Chloroflexi	Chloroflexia	Thermomicrobiales	JG30-KF-CM45	JG30-KF-CM45	NA
d8fc7aed012fd87aeaa732ac1bf87286	ASV663	d__Bacteria	Cyanobacteria	Cyanobacteriia	Cyanobacteriales	Chroococcidiopsaceae	Chroococcidiopsis_PCC_7203	Chroococcidiopsis_sp.
48ea2e8310b27ea287a31887960ff959	ASV664	d__Bacteria	Actinobacteriota	Actinobacteria	Micrococcales	Micrococcaceae	Kocuria	Kocuria_marina
4be67278d367d48917bfd0932d0a9d1b	ASV665	d__Bacteria	Firmicutes	Bacilli	Staphylococcales	Staphylococcaceae	Staphylococcus	NA
5d80c898ea331febd75fd235b6a1200e	ASV666	d__Bacteria	Proteobacteria	Gammaproteobacteria	Enterobacterales	Morganellaceae	Arsenophonus	NA
82bbc483f905a8ba803f49120fc2fe9a	ASV667	d__Bacteria	Proteobacteria	Gammaproteobacteria	Burkholderiales	Comamonadaceae	Comamonas	Comamonas_aquatica
673379cd9d82317b181de0b060da4477	ASV668	d__Bacteria	Firmicutes	Bacilli	Lactobacillales	Streptococcaceae	Lactococcus	Lactococcus_garvieae
95181befe9446be7f396f251e6e40d1f	ASV669	d__Bacteria	Proteobacteria	Gammaproteobacteria	Pseudomonadales	Moraxellaceae	Acinetobacter	NA
db466f8f1ed606e1dc11106f48b79a18	ASV670	d__Bacteria	Verrucomicrobiota	Verrucomicrobiae	Verrucomicrobiales	Akkermansiaceae	Akkermansia	NA
199793169c3d4abac32eaa763e0c518d	ASV671	d__Bacteria	Firmicutes	Bacilli	Bacillales	Bacillaceae	Bacillus	NA
dcba46b787795490df1667d483068d6c	ASV672	d__Bacteria	Proteobacteria	Gammaproteobacteria	Burkholderiales	Comamonadaceae	Tepidimonas	NA
1ed9263d25f921acc7c0efb95e7f9537	ASV673	d__Bacteria	Actinobacteriota	Actinobacteria	Corynebacteriales	Corynebacteriaceae	Corynebacterium	Corynebacterium_kroppenstedtii
1d15ea651cece30c02faa0aba1cc4129	ASV674	d__Bacteria	Proteobacteria	Gammaproteobacteria	Burkholderiales	Alcaligenaceae	Pelistega	Pelistega_sp.
bb4313b57bd3423ba26610bf0fbc4430	ASV675	d__Bacteria	Proteobacteria	Gammaproteobacteria	Oceanospirillales	Halomonadaceae	Halomonas	NA
08a1ca186cce0660dac1ca5d6a1ee636	ASV676	d__Bacteria	Actinobacteriota	Actinobacteria	Corynebacteriales	Corynebacteriaceae	Corynebacterium	Corynebacterium_minutissimum
d6226b52ffe095ea5941822dc48e03b8	ASV677	d__Bacteria	Proteobacteria	Gammaproteobacteria	Burkholderiales	Oxalobacteraceae	Massilia	NA
b24aadee9a22976aeff52f5c5b8dd79f	ASV678	d__Bacteria	Proteobacteria	Alphaproteobacteria	Rhizobiales	Beijerinckiaceae	Bosea	NA
c4b4e470508bded5a46ee096fc898c0a	ASV679	d__Bacteria	Proteobacteria	Gammaproteobacteria	Burkholderiales	Alcaligenaceae	Oligella	Oligella_urethralis
7708b3224b394ec04027dd58c0ed0e70	ASV680	d__Bacteria	Actinobacteriota	Actinobacteria	Corynebacteriales	Dietziaceae	Dietzia	NA
f1dab1c0738d6b1d9b668db37f92ad3d	ASV681	d__Bacteria	Proteobacteria	Gammaproteobacteria	Enterobacterales	Enterobacteriaceae	Buttiauxella	Enterobacteriaceae_bacterium
8f1ac9cd1be2610edaa7de3affd1e5ce	ASV682	d__Bacteria	Proteobacteria	Gammaproteobacteria	Burkholderiales	Neisseriaceae	Neisseria	NA
0aa6767415c3c1d08d147c80b16ec596	ASV683	d__Bacteria	Proteobacteria	Gammaproteobacteria	Pseudomonadales	Moraxellaceae	Acinetobacter	Acinetobacter_lwoffii
f7229cc8bd70519ff1fc623956e7ddb8	ASV684	d__Bacteria	WPS-2	WPS-2	WPS-2	WPS-2	WPS-2	hydrothermal_vent
a3725fbb7f4a76528d54dd283e88cad8	ASV685	d__Bacteria	Firmicutes	Bacilli	Lactobacillales	Streptococcaceae	Streptococcus	NA
b5051d00e8594db4e68c17a5e131bc31	ASV686	d__Bacteria	Actinobacteriota	Actinobacteria	Bifidobacteriales	Bifidobacteriaceae	Bifidobacterium	Bifidobacterium_breve
e7633f7cd02818be3e46bd6bae183eb2	ASV687	d__Bacteria	Proteobacteria	Gammaproteobacteria	Enterobacterales	Enterobacteriaceae	NA	NA
2118466ca9f1278dc2c0ff0853dc7cb4	ASV688	d__Bacteria	Patescibacteria	Saccharimonadia	Saccharimonadales	Saccharimonadaceae	TM7a	uncultured_bacterium
714276b766b01feec6fbfbc924916e78	ASV689	d__Bacteria	Bacteroidota	Bacteroidia	Bacteroidales	Prevotellaceae	Prevotella	Prevotella_melaninogenica
1e3a83cdb1a5a2ede18c593a97c20337	ASV690	d__Bacteria	Proteobacteria	Gammaproteobacteria	Enterobacterales	Enterobacteriaceae	Raoultella	NA
8d1571af89b262c319da428cbde485ca	ASV691	d__Bacteria	Firmicutes	Bacilli	Staphylococcales	Staphylococcaceae	Staphylococcus	Staphylococcus_auricularis
235a61e92023eb113879341c0bfbd15e	ASV692	d__Bacteria	Actinobacteriota	Actinobacteria	Corynebacteriales	Corynebacteriaceae	Corynebacterium	Corynebacterium_variabile
58f5a6e7469f5639f3776343b63a9693	ASV693	d__Bacteria	Proteobacteria	Alphaproteobacteria	Rhodobacterales	Rhodobacteraceae	Paracoccus	NA
e6f981e7da18f2f3445525abb9c6e898	ASV694	d__Bacteria	Firmicutes	Bacilli	Lactobacillales	Streptococcaceae	Streptococcus	NA
63e1537ab640e9ebfc61b47419bb9817	ASV695	d__Bacteria	Proteobacteria	Gammaproteobacteria	Pseudomonadales	Moraxellaceae	Acinetobacter	NA
cae7a1e1b6a85ab67cf2feedb080ed90	ASV696	d__Bacteria	Proteobacteria	Gammaproteobacteria	Pseudomonadales	Moraxellaceae	Acinetobacter	NA
c9367dfcbd5a9a8fa8724e63c238592a	ASV697	d__Bacteria	Bacteroidota	Bacteroidia	Sphingobacteriales	Sphingobacteriaceae	Sphingobacterium	Sphingobacterium_hotanense
44a48603db413f0d7c41c960af8bd09d	ASV698	d__Bacteria	Actinobacteriota	Actinobacteria	Micrococcales	Dermabacteraceae	Brachybacterium	NA
ba4ab8dea6b4223dbc9ed5bbf3ea60ea	ASV699	d__Bacteria	Firmicutes	Bacilli	Lactobacillales	Streptococcaceae	Streptococcus	NA
ae80ee1968a868df26cebfe372f0612d	ASV700	d__Bacteria	Firmicutes	Bacilli	Lactobacillales	Streptococcaceae	Streptococcus	NA
b1cd694fd2ea650cc5ba8c6ef5cde0f4	ASV701	d__Bacteria	Proteobacteria	Alphaproteobacteria	Rhizobiales	Beijerinckiaceae	Bosea	NA
3c3c05b27064591a63bdabfe89ee6022	ASV702	d__Bacteria	Bacteroidota	Bacteroidia	Bacteroidales	Porphyromonadaceae	Porphyromonas	Porphyromonas_pasteri
75a7dd04040e23328468b763836841ac	ASV703	d__Bacteria	Firmicutes	Clostridia	Oscillospirales	Ruminococcaceae	CAG-352	uncultured_bacterium
f7672a2cc6bdf81527b2ca29d5443cc8	ASV704	d__Bacteria	Bacteroidota	Bacteroidia	Bacteroidales	Porphyromonadaceae	Porphyromonas	uncultured_bacterium
aa1f4365a98383d2eb8fc3c19082c51d	ASV705	d__Bacteria	Actinobacteriota	Actinobacteria	Corynebacteriales	Corynebacteriaceae	Corynebacterium	NA
dda4f28650c7b8de51ee762024470e11	ASV706	d__Bacteria	Actinobacteriota	Actinobacteria	Corynebacteriales	Corynebacteriaceae	Corynebacterium	NA
42476db834c6f254d5501a3b58dd038f	ASV707	d__Bacteria	Actinobacteriota	Actinobacteria	Corynebacteriales	Dietziaceae	Dietzia	NA
d388c146df88514dfd645aff6d27a4fa	ASV708	d__Bacteria	Firmicutes	Clostridia	Peptostreptococcales-Tissierellales	Peptostreptococcales-Tissierellales	Anaerococcus	NA
c1cd4e6a2563de0c546311b8df7275ad	ASV709	d__Bacteria	Actinobacteriota	Actinobacteria	Corynebacteriales	Corynebacteriaceae	Corynebacterium	NA
f5f998a060cbe1d99a7e4494c188b70f	ASV710	d__Bacteria	Firmicutes	Bacilli	Lactobacillales	Enterococcaceae	Enterococcus	Enterococcus_italicus
7d05d6bd132bb92e5fc07136d72e3153	ASV711	d__Bacteria	Actinobacteriota	Coriobacteriia	Coriobacteriales	Atopobiaceae	Atopobium	NA
919ef4fa379e506a07d1d74ac3b7faba	ASV712	d__Bacteria	Proteobacteria	Alphaproteobacteria	Rhizobiales	Xanthobacteraceae	Xanthobacter	NA
bd6383169ddd32592a82ccdb7511c186	ASV713	d__Bacteria	Proteobacteria	Gammaproteobacteria	Enterobacterales	Enterobacteriaceae	NA	NA
8b332dd9982f419f14122af08bffd16b	ASV714	d__Bacteria	Firmicutes	Bacilli	Bacillales	Bacillaceae	Bacillus	NA
8b2b4b334a06f4c1ca44a1bd48f5041b	ASV715	d__Bacteria	Proteobacteria	Alphaproteobacteria	Rhizobiales	Beijerinckiaceae	Methylobacterium-Methylorubrum	NA
5fc8ebf8d49daeb9c8dfdbdcee7b5e75	ASV716	d__Bacteria	Firmicutes	Bacilli	Exiguobacterales	Exiguobacteraceae	Exiguobacterium	NA
78a6a19a7d9558ccc0b2943f6cca106a	ASV717	d__Bacteria	Actinobacteriota	Actinobacteria	Corynebacteriales	Corynebacteriaceae	Corynebacterium	NA
88d80f9c238b7c407cd2784bce7c390a	ASV718	d__Bacteria	Actinobacteriota	Actinobacteria	Micrococcales	Microbacteriaceae	Microbacterium	NA
5eb42a12445fcf7ae9a0b4a8cf77915c	ASV719	d__Bacteria	Actinobacteriota	Actinobacteria	Micrococcales	Brevibacteriaceae	Brevibacterium	NA
aa15ec5479cde6d5381cbc99a0f6a59e	ASV720	d__Bacteria	Firmicutes	Negativicutes	Veillonellales-Selenomonadales	Veillonellaceae	Veillonella	NA
e0cd6f3a653ebd9c199287c2aa639bdf	ASV721	d__Bacteria	Actinobacteriota	Actinobacteria	Propionibacteriales	Propionibacteriaceae	Propioniciclava	uncultured_bacterium
5869f8b9ae6b4fb7d6157e8955ac505a	ASV722	d__Bacteria	Firmicutes	Bacilli	Brevibacillales	Brevibacillaceae	Brevibacillus	NA
69a067d17562afaddaf957a35b12cdb1	ASV723	d__Bacteria	Proteobacteria	Gammaproteobacteria	Enterobacterales	NA	NA	NA
a119f1732c4ce9db81861cf0f88c1578	ASV724	d__Bacteria	Firmicutes	Bacilli	Staphylococcales	Staphylococcaceae	Staphylococcus	NA
1992e71f1adb11641afb5b9e0a6c1d61	ASV725	d__Bacteria	Actinobacteriota	Actinobacteria	Micrococcales	Dermabacteraceae	Helcobacillus	Helcobacillus_massiliensis
a9de13c69b6c8d6ce9c69b854a49dd3f	ASV726	d__Bacteria	Actinobacteriota	Actinobacteria	Micrococcales	Micrococcaceae	Pseudoglutamicibacter	Pseudoglutamicibacter_cumminsii
3981d9783fe1e9e6c7c6cbd4c0db84d6	ASV727	d__Bacteria	Actinobacteriota	Actinobacteria	Corynebacteriales	Corynebacteriaceae	Lawsonella	NA
1d42c40e26d41ef6d22498903714fe36	ASV728	d__Bacteria	Actinobacteriota	Actinobacteria	Micrococcales	Intrasporangiaceae	Janibacter	NA
90b5612c64fd963dff6542f31baf4a15	ASV729	d__Bacteria	Proteobacteria	Gammaproteobacteria	Burkholderiales	Neisseriaceae	Neisseria	NA
fe545471a55fb02ecebd94fcbac97ad9	ASV730	d__Bacteria	Firmicutes	Bacilli	Staphylococcales	Gemellaceae	Gemella	NA
00fa19bf12305f3673ace611e83b0c12	ASV731	d__Bacteria	Proteobacteria	Gammaproteobacteria	Burkholderiales	Comamonadaceae	Comamonas	NA
912967201bbf6b5620cafe8dfffad61f	ASV732	d__Bacteria	Bacteroidota	Bacteroidia	Flavobacteriales	Weeksellaceae	Chryseobacterium	NA
e7ae7d7ef5b6152a0837b6cfed70bd7a	ASV733	d__Bacteria	Proteobacteria	Gammaproteobacteria	Burkholderiales	Burkholderiaceae	Burkholderia-Caballeronia-Paraburkholderia	NA
94b251e81692642048c7df232da13d2d	ASV734	d__Bacteria	Firmicutes	Bacilli	Staphylococcales	Staphylococcaceae	Staphylococcus	Staphylococcus_simulans
2c7fb83785ca069c5cbb3158f25da394	ASV735	d__Bacteria	Firmicutes	Bacilli	Staphylococcales	Staphylococcaceae	Staphylococcus	NA
bc23e484c8e25a01a83e0e9e62c07184	ASV736	d__Bacteria	Actinobacteriota	Actinobacteria	Bifidobacteriales	Bifidobacteriaceae	Gardnerella	Gardnerella_vaginalis
b7939c5282f5a860f7f572f38e14477b	ASV737	d__Bacteria	Actinobacteriota	Actinobacteria	Corynebacteriales	Corynebacteriaceae	Corynebacterium	Corynebacterium_casei
3d755eb8f11341b3913264f5e144cd74	ASV738	d__Bacteria	Actinobacteriota	Actinobacteria	Micrococcales	Intrasporangiaceae	Ornithinimicrobium	NA
1d1e62c48b2402bc1836564f8242733d	ASV739	d__Bacteria	Firmicutes	Clostridia	Peptostreptococcales-Tissierellales	Peptostreptococcales-Tissierellales	Anaerococcus	Anaerococcus_rubeinfantis
c1716ce98d5de855dfa71fc5b3387705	ASV740	d__Bacteria	Proteobacteria	Gammaproteobacteria	Burkholderiales	Neisseriaceae	Neisseria	NA
a20f54510153c82d0c9912b1f3540421	ASV741	d__Bacteria	Proteobacteria	Gammaproteobacteria	Enterobacterales	Enterobacteriaceae	Escherichia-Shigella	NA
50b479264b0861022a19147c731783f1	ASV742	d__Bacteria	Actinobacteriota	Actinobacteria	Micrococcales	Intrasporangiaceae	Ornithinimicrobium	NA
a3c286acb45b354ccdc4931bf4950359	ASV743	d__Bacteria	Firmicutes	Bacilli	Lactobacillales	Leuconostocaceae	Weissella	NA
91abc2d19c08d86c12131f6fcdcd233d	ASV744	d__Bacteria	Actinobacteriota	Actinobacteria	Micrococcales	Micrococcaceae	Glutamicibacter	Arthrobacter_sp.
13f7a1ef880f3b73eeffa18951ffe96f	ASV745	d__Bacteria	Firmicutes	Bacilli	Lactobacillales	Streptococcaceae	Streptococcus	NA
32455248f323ccf1db4ce7b77e3ce901	ASV746	d__Bacteria	Firmicutes	Bacilli	Erysipelotrichales	Erysipelotrichaceae	Solobacterium	NA
2ace9cf7f7bd05be41828ea70fbb936b	ASV747	d__Bacteria	Proteobacteria	Gammaproteobacteria	Burkholderiales	Neisseriaceae	uncultured	Neisseriaceae_bacterium
54703cee24a7b4531a66dcb2e7a6707b	ASV748	d__Bacteria	Proteobacteria	Gammaproteobacteria	Enterobacterales	Erwiniaceae	Pantoea	NA
e7882cbdb71ffbf7af7ea5e9e2c730f9	ASV749	d__Bacteria	Actinobacteriota	Actinobacteria	Corynebacteriales	Corynebacteriaceae	Corynebacterium	Corynebacterium_glaucum
78ad607ed9e17d60a51de19b9b7441b7	ASV750	d__Bacteria	Actinobacteriota	Actinobacteria	Micrococcales	Micrococcaceae	Rothia	Rothia_mucilaginosa
6c969690776c7fd66aa8107738d75bf4	ASV751	d__Bacteria	Firmicutes	Bacilli	Lactobacillales	Streptococcaceae	Streptococcus	NA
af2e6fec36b472f07790039e184b890f	ASV752	d__Bacteria	Firmicutes	Bacilli	Staphylococcales	Staphylococcaceae	Staphylococcus	NA
4e3e1cbdba7bee3e89fb48b0705a7cdf	ASV753	d__Bacteria	Actinobacteriota	Actinobacteria	Micrococcales	Micrococcaceae	Glutamicibacter	Arthrobacter_sp.
cfa64d02b5eeb7ba0aa94f848cf49acf	ASV754	d__Bacteria	Actinobacteriota	Actinobacteria	Micrococcales	Microbacteriaceae	Curtobacterium	NA
00f6b01f6cb863cd4595f28f0d8153b5	ASV755	d__Bacteria	Actinobacteriota	Actinobacteria	Corynebacteriales	Dietziaceae	Dietzia	NA
4b466548b9c4ec364ecaffdec0eac282	ASV756	d__Bacteria	Actinobacteriota	Actinobacteria	Corynebacteriales	Corynebacteriaceae	Corynebacterium	NA
9b23053de8f4269fe6b5ce286dfbef3c	ASV757	d__Bacteria	Firmicutes	Bacilli	Lactobacillales	Lactobacillaceae	Lactobacillus	Lactobacillus_gasseri
f67eb2490d10d3b5e63708b6831db1f4	ASV758	d__Bacteria	Proteobacteria	Gammaproteobacteria	Pseudomonadales	Pseudomonadaceae	Pseudomonas	NA
c2521630f3004a315eb1e26318582c0c	ASV759	d__Bacteria	Actinobacteriota	Actinobacteria	Corynebacteriales	Corynebacteriaceae	Corynebacterium	Corynebacterium_imitans
1ebe0ee8d42dc4f5fe388e894d6c303c	ASV760	d__Bacteria	Cyanobacteria	Cyanobacteriia	Chloroplast	Chloroplast	Chloroplast	NA
f893d26553617575c773fee17fb20695	ASV761	d__Bacteria	Firmicutes	Bacilli	Bacillales	Bacillaceae	Anoxybacillus	NA
5ffa45b1ff8681e9b0a43ea196e86275	ASV762	d__Bacteria	Firmicutes	Negativicutes	Veillonellales-Selenomonadales	Veillonellaceae	Veillonella	NA
16b2f6e11628a6a6e73c00154e33b66a	ASV763	d__Bacteria	Actinobacteriota	Actinobacteria	Micrococcales	Brevibacteriaceae	Brevibacterium	NA
387349bbf301de818017a263010277fa	ASV764	d__Bacteria	Proteobacteria	Gammaproteobacteria	Xanthomonadales	Xanthomonadaceae	Stenotrophomonas	NA
8c6bd18d1748e975306142447de0d404	ASV765	d__Bacteria	Firmicutes	Bacilli	Staphylococcales	Staphylococcaceae	Corticicoccus	Corticicoccus_populi
144f00b9e9466b9c7b3f63849ce09709	ASV766	d__Bacteria	Proteobacteria	Gammaproteobacteria	Pseudomonadales	Moraxellaceae	Acinetobacter	Acinetobacter_soli
4900078ae4cbbd7ed71822e4b6f1032b	ASV767	d__Bacteria	Actinobacteriota	Actinobacteria	Micrococcales	Microbacteriaceae	Microbacterium	NA
922bc448476ad2a97d29f068ca27ea09	ASV768	d__Bacteria	Proteobacteria	Alphaproteobacteria	Caulobacterales	Caulobacteraceae	Brevundimonas	NA
7181f2f5a607b3cefe106e6d3bdaea02	ASV769	d__Bacteria	Cyanobacteria	Cyanobacteriia	Chloroplast	Chloroplast	Chloroplast	NA
c728ad6f5d183cb36fa06b6a3a47758b	ASV770	d__Bacteria	Firmicutes	Clostridia	Oscillospirales	Ruminococcaceae	Faecalibacterium	NA
9db2817f5c42be6a7bcbca662959982d	ASV771	d__Bacteria	Proteobacteria	Alphaproteobacteria	Rhizobiales	Xanthobacteraceae	Bradyrhizobium	NA
29c50fca66ef77ccb4c003122aeb0d8c	ASV772	d__Bacteria	Proteobacteria	Gammaproteobacteria	Enterobacterales	Enterobacteriaceae	Enterobacter	NA
368b283250885a211f8454f18f5082e8	ASV773	d__Bacteria	Firmicutes	Clostridia	Peptostreptococcales-Tissierellales	Peptostreptococcales-Tissierellales	Peptoniphilus	Peptoniphilus_duerdenii
9c7762885db6f2132f9dd191b408b7c6	ASV774	d__Bacteria	Actinobacteriota	Actinobacteria	Frankiales	Geodermatophilaceae	Blastococcus	NA
39953da548b4542892fb99b156ef3f7e	ASV775	d__Bacteria	Proteobacteria	Gammaproteobacteria	Enterobacterales	Enterobacteriaceae	NA	NA
4e18c9eeba68bd4a8fd3dbabef2598df	ASV776	d__Bacteria	Proteobacteria	Gammaproteobacteria	Pseudomonadales	Moraxellaceae	Acinetobacter	NA
5ae495f3f0078b072c3cdb579851c437	ASV777	d__Bacteria	Actinobacteriota	Actinobacteria	Micrococcales	Micrococcaceae	Garicola	uncultured_bacterium
589e2d707b4674a10d253078c9b0558e	ASV778	d__Bacteria	Actinobacteriota	Actinobacteria	Propionibacteriales	Nocardioidaceae	Aeromicrobium	Aeromicrobium_sp.
8e4f9b818dbec66a80f79e86732f667b	ASV779	d__Bacteria	Bdellovibrionota	Bdellovibrionia	Bacteriovoracales	Bacteriovoracaceae	Peredibacter	Peredibacter_starrii
556ab7e1a5ffbf9f3a9f75d497ae4d10	ASV780	d__Bacteria	Firmicutes	Clostridia	Peptostreptococcales-Tissierellales	Peptostreptococcales-Tissierellales	Anaerococcus	NA
a89f2c123b1888e770e75c44d3b8d605	ASV781	d__Bacteria	Actinobacteriota	Actinobacteria	Micrococcales	Dermabacteraceae	Helcobacillus	uncultured_bacterium
d6ce198999ee90fe01571153aba06c35	ASV782	d__Bacteria	Actinobacteriota	Actinobacteria	Micrococcales	Micrococcaceae	Nesterenkonia	Nesterenkonia_sp.
d86d9748b6e26995ad09f2550e22bffa	ASV783	d__Bacteria	Actinobacteriota	Actinobacteria	Propionibacteriales	Propionibacteriaceae	Marinilutecoccus	Propionibacterineae_bacterium
bfeb427b869dca76c69720195db93e32	ASV784	d__Bacteria	Actinobacteriota	Actinobacteria	Micrococcales	Dermacoccaceae	Kytococcus	NA
a7404230862dd66f2e19b53c2939ed02	ASV785	d__Bacteria	Actinobacteriota	Actinobacteria	Propionibacteriales	Nocardioidaceae	Nocardioides	Nocardioides_exalbidus
a822eed692bc6f11f3e7a953ac0a23e4	ASV786	d__Bacteria	Firmicutes	Bacilli	Lactobacillales	Lactobacillaceae	Lactobacillus	Lactobacillus_salivarius
4d99d528b5b96357902738b1ef8b57c2	ASV787	d__Bacteria	Firmicutes	Clostridia	Peptostreptococcales-Tissierellales	Peptostreptococcales-Tissierellales	Anaerococcus	NA
5fa619cf18832292654fd8fb00797ceb	ASV788	d__Bacteria	Proteobacteria	Alphaproteobacteria	Rhizobiales	Beijerinckiaceae	Methylobacterium-Methylorubrum	NA
060058b1b457fbff2ec958c204450d8d	ASV789	d__Bacteria	Actinobacteriota	Actinobacteria	Micrococcales	Micrococcaceae	NA	NA
e8b7de4c07f308c714246ef5c937f9c9	ASV790	d__Bacteria	Proteobacteria	Alphaproteobacteria	Rickettsiales	Mitochondria	Mitochondria	Triticum_aestivum
2679b8b0ab103413bb1c011108deb411	ASV791	d__Bacteria	Firmicutes	Bacilli	Staphylococcales	Staphylococcaceae	Staphylococcus	Staphylococcus_simulans
04d09c908484c72777a644b740baedf2	ASV792	d__Bacteria	Bacteroidota	Bacteroidia	Bacteroidales	Prevotellaceae	Alloprevotella	NA
9a849fd41931d01933eef60851744039	ASV793	d__Bacteria	Firmicutes	Negativicutes	Veillonellales-Selenomonadales	Veillonellaceae	Veillonella	NA
e8c8161578b7c17598dd5fc9aa25c6d2	ASV794	d__Bacteria	Actinobacteriota	Actinobacteria	Corynebacteriales	Nocardiaceae	Rhodococcus	NA
2bf05335a291ee955cda2c5cd665daea	ASV795	d__Bacteria	Actinobacteriota	Actinobacteria	Corynebacteriales	Corynebacteriaceae	Corynebacterium	Corynebacterium_jeikeium
793e7940836d340745bc3ebb18588a38	ASV796	d__Bacteria	Proteobacteria	Alphaproteobacteria	Rhodobacterales	Rhodobacteraceae	Paracoccus	NA
4980f522fc67aaab3088a9bf59fd3bbe	ASV797	d__Bacteria	Cyanobacteria	Cyanobacteriia	Chloroplast	Chloroplast	Chloroplast	NA
e2e89fe145ca4ddc327c6d58f366ecc5	ASV798	d__Bacteria	Actinobacteriota	Actinobacteria	Micrococcales	Micrococcaceae	Micrococcus	NA
dd408557d555b1494e6aeeb50732e02f	ASV799	d__Bacteria	Actinobacteriota	Actinobacteria	Propionibacteriales	Propionibacteriaceae	Propioniciclava	NA
7b2636b5147c4020d0f4512b4244f553	ASV800	d__Bacteria	Firmicutes	Bacilli	Lactobacillales	Leuconostocaceae	Weissella	NA
9eb17b28c3f388bedc3dca5a51f4eea6	ASV801	d__Bacteria	Firmicutes	Bacilli	Staphylococcales	Staphylococcaceae	Aliicoccus	uncultured_bacterium
ba48eddeb0139f74b90c0b93dd8aa7fe	ASV802	d__Bacteria	Actinobacteriota	Actinobacteria	Corynebacteriales	Nocardiaceae	Gordonia	Gordonia_sp.
fd7575e2e1162127689250d39e8b6745	ASV803	d__Bacteria	Proteobacteria	Gammaproteobacteria	Pseudomonadales	Moraxellaceae	Acinetobacter	NA
0a1a52cf9c5aaa917e8404be0208fda4	ASV804	d__Bacteria	Firmicutes	Bacilli	Lactobacillales	Lactobacillaceae	Lactobacillus	Lactobacillus_fermentum
51a6285eda821d0081935019356d3fee	ASV805	d__Bacteria	Actinobacteriota	Actinobacteria	Actinomycetales	Actinomycetaceae	Actinomyces	Schaalia_odontolytica
67a727e7b59e369a0dd11189fb59040c	ASV806	d__Bacteria	Actinobacteriota	Actinobacteria	Micrococcales	Micrococcaceae	Tersicoccus	Arthrobacter_sp.
dfc90006d427cdd5ecc10b7e509cba36	ASV807	d__Bacteria	Proteobacteria	Gammaproteobacteria	Enterobacterales	Enterobacteriaceae	Shimwellia	uncultured_bacterium
595a7dd05c242275d08628b2ab092c38	ASV808	d__Bacteria	Actinobacteriota	Actinobacteria	Corynebacteriales	Corynebacteriaceae	Corynebacterium	Corynebacterium_glaucum
6e0693201bd616d5015938bfdd720086	ASV809	d__Bacteria	Proteobacteria	Gammaproteobacteria	Xanthomonadales	Xanthomonadaceae	Thermomonas	NA
c233f708a3ff198b2f6d0a937e5d6da6	ASV810	d__Bacteria	Actinobacteriota	Actinobacteria	Micrococcales	Microbacteriaceae	Microbacteriaceae	uncultured_bacterium
5b1d8a5adc3d714c64823e9f62d0b0e1	ASV811	d__Bacteria	Firmicutes	Bacilli	Staphylococcales	Staphylococcaceae	Aliicoccus	uncultured_bacterium
2aeb7de49b8e28248e6ac779de58a4c8	ASV812	d__Bacteria	Actinobacteriota	Actinobacteria	Micrococcales	Intrasporangiaceae	NA	NA
8f8281cabd2260900f6fb3971e72e196	ASV813	d__Bacteria	Actinobacteriota	Actinobacteria	Corynebacteriales	Corynebacteriaceae	Corynebacterium	NA
b40ab2a6292c346f80cb6a1cde1db757	ASV814	d__Bacteria	Actinobacteriota	Actinobacteria	Corynebacteriales	Corynebacteriaceae	Corynebacterium	NA
0a2ef689a0a671b1467ffc5745d5b58e	ASV815	d__Bacteria	Patescibacteria	Saccharimonadia	Saccharimonadales	NA	NA	NA
258888d59976d9f8e12b0e5bb78be7ee	ASV816	d__Bacteria	Proteobacteria	Gammaproteobacteria	Pseudomonadales	Pseudomonadaceae	Pseudomonas	NA
ef357d5fdd0f22a5797cdf784de48ccb	ASV817	d__Bacteria	Proteobacteria	Gammaproteobacteria	Enterobacterales	Enterobacteriaceae	Buttiauxella	Enterobacteriaceae_bacterium
2cb677e4b8a4b3c30350652cca4273ac	ASV818	d__Bacteria	Proteobacteria	Alphaproteobacteria	Rhizobiales	Rhizobiaceae	Aureimonas	NA
7aba6a6cc193735897dc636a2449a486	ASV819	d__Bacteria	Actinobacteriota	Actinobacteria	Micrococcales	Intrasporangiaceae	NA	NA
2e32d18ee1f67456214027b0d9d41b92	ASV820	d__Bacteria	Firmicutes	Bacilli	Staphylococcales	Staphylococcaceae	Staphylococcus	NA
b89f2bd056873ca76ba50092c21def31	ASV821	d__Bacteria	Actinobacteriota	Actinobacteria	Propionibacteriales	Nocardioidaceae	Nocardioides	NA
b287cab444e7d4ccfb89b147b6a3e1ea	ASV822	d__Bacteria	Proteobacteria	Gammaproteobacteria	Burkholderiales	Burkholderiaceae	Lautropia	uncultured_bacterium
48bd36346a744735e644b53a8726b339	ASV823	d__Bacteria	Actinobacteriota	Actinobacteria	Corynebacteriales	Corynebacteriaceae	Corynebacterium	Corynebacterium_glyciniphilum
fec18e6342ade9512507d9ff65c534d9	ASV824	d__Bacteria	Actinobacteriota	Actinobacteria	Micrococcales	Micrococcaceae	Micrococcus	NA
a73e92a7d3a4bb26d7a88b9c5ea62467	ASV825	d__Bacteria	Proteobacteria	Gammaproteobacteria	Xanthomonadales	Xanthomonadaceae	Lysobacter	NA
59daf99c76975fa31e1c7d05f90d94a6	ASV826	d__Bacteria	Actinobacteriota	Actinobacteria	Pseudonocardiales	Pseudonocardiaceae	Saccharopolyspora	uncultured_bacterium
6ecb363cbaa615df747e0376eec81ea9	ASV827	d__Bacteria	Proteobacteria	Gammaproteobacteria	Enterobacterales	Enterobacteriaceae	Enterobacter	NA
e277a74232d5b221ca58c64797ae674a	ASV828	d__Bacteria	Proteobacteria	Gammaproteobacteria	Burkholderiales	Hydrogenophilaceae	Tepidiphilus	uncultured_bacterium
00ff59e0901bdeaeb6bae96ae823646d	ASV829	d__Bacteria	Firmicutes	Bacilli	Lactobacillales	Streptococcaceae	Streptococcus	NA
9312196cf379f8a47ed5c8a2a574d242	ASV830	d__Bacteria	Actinobacteriota	Actinobacteria	Micrococcales	Dermabacteraceae	Dermabacter	NA
45e958419adb93ea9e65266cfc12ae65	ASV831	d__Bacteria	Proteobacteria	Gammaproteobacteria	Pseudomonadales	Moraxellaceae	Enhydrobacter	NA
581fc0f987b3c385f85befab3616eb30	ASV832	d__Bacteria	Firmicutes	Clostridia	Oscillospirales	Ethanoligenenaceae	Ethanoligenens	uncultured_bacterium
7c9fe834fa5083a334fe9200d4b00b8b	ASV833	d__Bacteria	Actinobacteriota	Actinobacteria	Micrococcales	Micrococcaceae	Kocuria	Kocuria_marina
f65bb38e59a04aadd2406fbac2eb31c2	ASV834	d__Bacteria	Bacteroidota	Bacteroidia	Bacteroidales	Prevotellaceae	Alloprevotella	uncultured_Bacteroidetes
655b53e97fbe7fea0167e60ba6408cef	ASV835	d__Bacteria	Proteobacteria	Gammaproteobacteria	Pseudomonadales	Moraxellaceae	Acinetobacter	Acinetobacter_variabilis
263237a50b36f1b50f4fa7f981c64894	ASV836	d__Bacteria	Deinococcota	Deinococci	Deinococcales	Deinococcaceae	Deinococcus	Deinococcus_sp.
eef3aedb4bd4ee8975c187b1f53e9afd	ASV837	d__Bacteria	Firmicutes	Bacilli	Lactobacillales	Aerococcaceae	NA	NA
9c598bf56a20a507aec0548f044d252d	ASV838	d__Bacteria	Proteobacteria	Gammaproteobacteria	Burkholderiales	Neisseriaceae	Neisseria	Neisseria_perflava
f29c61f5053ee6539d6666bb23a23cd1	ASV839	d__Bacteria	Firmicutes	Bacilli	Staphylococcales	Staphylococcaceae	Staphylococcus	Staphylococcus_kloosii
0ab87ee833dae7accfcad13323279c74	ASV840	d__Bacteria	Actinobacteriota	Actinobacteria	Micrococcales	Intrasporangiaceae	NA	NA
5311695b1caad97461726c83ba792bc1	ASV841	d__Bacteria	Proteobacteria	Gammaproteobacteria	Enterobacterales	Enterobacteriaceae	NA	NA
6172696d8f5237f88fdf9be7b316a109	ASV842	d__Bacteria	Deinococcota	Deinococci	Deinococcales	Deinococcaceae	Deinococcus	Deinococcus_ficus
556ce1c0cadee8bd53f90e5b880e8c3f	ASV843	d__Bacteria	Firmicutes	Bacilli	Bacillales	Marinococcaceae	Marinococcus	Marinococcus_sp.
9cce6aabbfd925399bf1111383f9d0a5	ASV844	d__Bacteria	Proteobacteria	Gammaproteobacteria	Pseudomonadales	Moraxellaceae	Acinetobacter	Acinetobacter_schindleri
632ad6bea96f2d8623168f3e75781658	ASV845	d__Bacteria	Actinobacteriota	Actinobacteria	Corynebacteriales	Corynebacteriaceae	Corynebacterium	NA
c61d080098caf2be8b2481b5df5c2d4e	ASV846	d__Bacteria	Actinobacteriota	Actinobacteria	Micrococcales	Microbacteriaceae	Agrococcus	NA
80292127b4115621da6bea62d51e5ace	ASV847	d__Bacteria	Actinobacteriota	Actinobacteria	Corynebacteriales	Corynebacteriaceae	Corynebacterium	NA
1b4972abb608f98e56602dd3b85e607a	ASV848	d__Bacteria	Actinobacteriota	Actinobacteria	Bifidobacteriales	Bifidobacteriaceae	Gardnerella	Gardnerella_vaginalis
116a31c930b1612003d76d29c46bd9f4	ASV849	d__Bacteria	Firmicutes	Bacilli	Lactobacillales	Leuconostocaceae	Weissella	NA
10bfa16d711b38585ac1175b207ed6c7	ASV850	d__Bacteria	Actinobacteriota	Actinobacteria	Pseudonocardiales	Pseudonocardiaceae	Prauserella	Prauserella_rugosa
3c94306fa8cea7f0fa297c54c46351c0	ASV851	d__Bacteria	Verrucomicrobiota	Chlamydiae	Chlamydiales	NA	NA	NA
f8dbc659332e33930252bb3db84fd4f3	ASV852	d__Bacteria	Actinobacteriota	Actinobacteria	Micrococcales	Intrasporangiaceae	Ornithinimicrobium	NA
43ae1ec55764e0e4405fb5f5508d1064	ASV853	d__Bacteria	Proteobacteria	Alphaproteobacteria	Rhodobacterales	Rhodobacteraceae	Tabrizicola	uncultured_bacterium
5547017b3f1b59910a3a5215670bba34	ASV854	d__Bacteria	Actinobacteriota	Actinobacteria	Micrococcales	Micrococcaceae	Kocuria	NA
7403fbf4643c39e01e63f60fdaeef15b	ASV855	d__Bacteria	Actinobacteriota	Actinobacteria	Micrococcales	Dermacoccaceae	Yimella	Yimella_radicis
d4c878fbe42458f46113f3de2584a2a9	ASV856	d__Bacteria	Proteobacteria	Gammaproteobacteria	Pseudomonadales	Moraxellaceae	Acinetobacter	Acinetobacter_parvus
22f4ee9a41a4d73580bf7ade8e9e017a	ASV857	d__Bacteria	Firmicutes	Clostridia	Oscillospirales	Ruminococcaceae	Faecalibacterium	NA
e1b36eafb4979e1006efc711f3e7ceb2	ASV858	d__Bacteria	Proteobacteria	Gammaproteobacteria	Burkholderiales	Neisseriaceae	Neisseria	NA
01110261b39d31e2b0a6f4f6bc55f9cd	ASV859	d__Bacteria	Actinobacteriota	Actinobacteria	Bifidobacteriales	Bifidobacteriaceae	Gardnerella	Gardnerella_vaginalis
b442a31f18c37c864d80c883ccdd03fb	ASV860	d__Bacteria	Actinobacteriota	Actinobacteria	Micrococcales	Brevibacteriaceae	Brevibacterium	NA
c892cd3a22def842bceb4fc57e11b95b	ASV861	d__Bacteria	Firmicutes	Bacilli	Bacillales	Bacillaceae	Anoxybacillus	Anoxybacillus_flavithermus
b74b4a10f44598cc40b82dea0e9f4b63	ASV862	d__Bacteria	Proteobacteria	Gammaproteobacteria	Enterobacterales	Erwiniaceae	NA	NA
849888b39dea9e81b41c3cb3b2ff0e78	ASV863	d__Bacteria	Actinobacteriota	Actinobacteria	Micrococcales	Dermatophilaceae	NA	NA
3f3ff0c466ab872e4be90beb1307fd82	ASV864	d__Bacteria	Proteobacteria	Alphaproteobacteria	Sphingomonadales	Sphingomonadaceae	Qipengyuania	uncultured_bacterium
c49cc7c2c45bd7a87913453e515ea14f	ASV865	d__Bacteria	Proteobacteria	Gammaproteobacteria	Pseudomonadales	Moraxellaceae	Acinetobacter	Acinetobacter_baumannii
cb35b3aff8fc8931e984853934d5c0e0	ASV866	d__Bacteria	Firmicutes	Bacilli	Bacillales	Planococcaceae	Kurthia	NA
50b3389af0e456a794b6788f3c7ce5e2	ASV867	d__Bacteria	Actinobacteriota	Actinobacteria	Micrococcales	Micrococcaceae	Pseudoglutamicibacter	Pseudoglutamicibacter_cumminsii
cbf2e9c9faca4c7ef6ed026a03bbc3fd	ASV868	d__Bacteria	Proteobacteria	Gammaproteobacteria	Burkholderiales	Burkholderiaceae	Burkholderia-Caballeronia-Paraburkholderia	NA
907cd04c23e34beb1d3d89d9d9698292	ASV869	d__Bacteria	Proteobacteria	Alphaproteobacteria	Rhizobiales	Rhizobiaceae	Aureimonas	NA
bbc83a06593f362dec5cde5e8ecf0877	ASV870	d__Bacteria	Cyanobacteria	Cyanobacteriia	Chloroplast	Chloroplast	Chloroplast	NA
192347220dee3a54f68a5c97da635f03	ASV871	d__Bacteria	Firmicutes	Bacilli	Staphylococcales	Staphylococcaceae	Nosocomiicoccus	NA
4e606bed45a7f847bacd1820362435ad	ASV872	d__Bacteria	Proteobacteria	Gammaproteobacteria	Pseudomonadales	Moraxellaceae	Psychrobacter	NA
571d1a0b0be4207e7f8c8f772047a11f	ASV873	d__Bacteria	Patescibacteria	Saccharimonadia	Saccharimonadales	Saccharimonadaceae	TM7x	uncultured_bacterium
3b82cb00f7c6eb6409e6fc4008cd6452	ASV874	d__Bacteria	Bacteroidota	Bacteroidia	Bacteroidales	Prevotellaceae	Prevotella	Prevotella_histicola
38e38dd0d9f6cfcdae4fea6e10adfab3	ASV875	d__Bacteria	Actinobacteriota	Actinobacteria	Micrococcales	Microbacteriaceae	NA	NA
ebf28dfb01d68f855e4ebd222cca570d	ASV876	d__Bacteria	Proteobacteria	Gammaproteobacteria	Enterobacterales	Erwiniaceae	NA	NA
daa564206ac78b382312bcfc6e40b37a	ASV877	d__Bacteria	Actinobacteriota	Actinobacteria	Micrococcales	Micrococcaceae	Pseudoglutamicibacter	Pseudoglutamicibacter_cumminsii
b3501bbd0454a8542e98c856949631ea	ASV878	d__Bacteria	Proteobacteria	Alphaproteobacteria	Rhodobacterales	Rhodobacteraceae	Haematobacter	Haematobacter_massiliensis
8e662c105abda24419a09c3ff80d5523	ASV879	d__Bacteria	Firmicutes	Bacilli	Lactobacillales	Streptococcaceae	Streptococcus	NA
782e2991f294e9afa1c39cd1f10d5b3e	ASV880	d__Bacteria	Firmicutes	Bacilli	Staphylococcales	Staphylococcaceae	Staphylococcus	NA
868dd645222c98a35d885045704453a4	ASV881	d__Bacteria	Actinobacteriota	Actinobacteria	Corynebacteriales	Corynebacteriaceae	Corynebacterium	NA
47ff25054ecad01d5b65e8d25713b056	ASV882	d__Bacteria	Actinobacteriota	Actinobacteria	Micrococcales	Dermacoccaceae	Branchiibius	NA
e05349f99edfd5e48dbb8e5b38f5ff4e	ASV883	d__Bacteria	Actinobacteriota	Actinobacteria	Micrococcales	Dermacoccaceae	Yimella	NA
a2b76263db5353503af655943fce333d	ASV884	d__Bacteria	Firmicutes	Negativicutes	Veillonellales-Selenomonadales	Veillonellaceae	Veillonella	NA
7fd086fca2e921d2625ca5a3b7fe4e78	ASV885	d__Bacteria	Proteobacteria	Alphaproteobacteria	Rhizobiales	Beijerinckiaceae	Methylobacterium-Methylorubrum	uncultured_organism
72149ae8043b0f63a6fb6dbfe2dc3407	ASV886	d__Bacteria	Proteobacteria	Alphaproteobacteria	Acetobacterales	Acetobacteraceae	Roseomonas	Roseomonas_genomospecies
a9d1c0d60a4148e33d1ac07c7d8c2e49	ASV887	d__Bacteria	Actinobacteriota	Actinobacteria	Micrococcales	Microbacteriaceae	Microbacterium	NA
bbe241f06ffd98ca4e1ce00701f0f454	ASV888	d__Bacteria	Firmicutes	Bacilli	Erysipelotrichales	Erysipelotrichaceae	Holdemanella	uncultured_bacterium
27f2c61858082d5f84b7a3f0a20bb9a5	ASV889	d__Bacteria	Proteobacteria	Gammaproteobacteria	Burkholderiales	Comamonadaceae	Curvibacter	Curvibacter_lanceolatus
8f6e2a91e20994c00566a5ff2b49506e	ASV890	d__Bacteria	Firmicutes	Clostridia	Lachnospirales	Lachnospiraceae	Blautia	NA
c27071a3ace23b27c66978948a39d2a4	ASV891	d__Bacteria	Proteobacteria	Gammaproteobacteria	Enterobacterales	Enterobacteriaceae	NA	NA
faa82689cf06d598b78db66bac30ac3d	ASV892	d__Bacteria	Actinobacteriota	Actinobacteria	Corynebacteriales	Corynebacteriaceae	Corynebacterium	Corynebacterium_resistens
6537cf5d768ea9d53bc0073c3604393e	ASV893	d__Bacteria	Actinobacteriota	Actinobacteria	Micrococcales	Intrasporangiaceae	NA	NA
9df251784dde31e05f02b2ee1029d71c	ASV894	d__Bacteria	Firmicutes	Clostridia	Lachnospirales	Lachnospiraceae	Fusicatenibacter	uncultured_organism
7fd6f3974700b3e04741f214564606a0	ASV895	d__Bacteria	Proteobacteria	Alphaproteobacteria	Rhodobacterales	Rhodobacteraceae	Paracoccus	NA
3a467be9a4ca8dcd3805a2230751a495	ASV896	d__Bacteria	Firmicutes	Clostridia	Lachnospirales	Lachnospiraceae	Stomatobaculum	uncultured_bacterium
da66ff2b26848664396f234b9c16c366	ASV897	d__Bacteria	Actinobacteriota	Actinobacteria	Propionibacteriales	Nocardioidaceae	Marmoricola	NA
dc1b4ca20e49937dbe21781ba7227b69	ASV898	d__Bacteria	Firmicutes	Bacilli	Staphylococcales	Staphylococcaceae	Staphylococcus	NA
c6fdf631c16099e62a83c66db8a7a6f1	ASV899	d__Bacteria	Firmicutes	Clostridia	Oscillospirales	Ruminococcaceae	Subdoligranulum	NA
e22129975e70e2bbe54f362bac9f217f	ASV900	d__Bacteria	Firmicutes	Clostridia	Peptostreptococcales-Tissierellales	Peptostreptococcales-Tissierellales	Anaerococcus	uncultured_bacterium
c73d982ed0d5002a0ffa9922ad74bb25	ASV901	d__Bacteria	Proteobacteria	Gammaproteobacteria	Enterobacterales	Erwiniaceae	Pantoea	Mixta_calida
7239e8b0fcafa75dba993ba7a5f14007	ASV902	d__Bacteria	Firmicutes	Bacilli	Staphylococcales	Staphylococcaceae	Staphylococcus	NA
37079495e2ac2d2e36b82a49679680cc	ASV903	d__Bacteria	Bacteroidota	Bacteroidia	Bacteroidales	Prevotellaceae	Prevotella	Prevotella_pallens
0ea26908a39952cc72df9a6b4175eabb	ASV904	d__Bacteria	Actinobacteriota	Actinobacteria	Bifidobacteriales	Bifidobacteriaceae	Gardnerella	Gardnerella_vaginalis
6fccfd872b46e650eb693b1d2e80a363	ASV905	d__Bacteria	Proteobacteria	Gammaproteobacteria	Pseudomonadales	Moraxellaceae	Acinetobacter	NA
a3f9db227c38c462a6ba9a27bcb20281	ASV906	d__Bacteria	Firmicutes	Bacilli	Staphylococcales	Staphylococcaceae	Staphylococcus	NA
ceba5516fc58b6d901be2516730485fd	ASV907	d__Bacteria	Actinobacteriota	Rubrobacteria	Rubrobacterales	Rubrobacteriaceae	Rubrobacter	NA
a46de844bf755637b035d592967a1682	ASV908	d__Bacteria	Firmicutes	Bacilli	Lactobacillales	Streptococcaceae	Streptococcus	NA
bc9cd4800d3671e8a04b36bc13c59c9d	ASV909	d__Bacteria	Firmicutes	Bacilli	Staphylococcales	Staphylococcaceae	Staphylococcus	NA
1999260bd3b110fadc4a339bf6f0f50c	ASV910	d__Bacteria	Proteobacteria	Gammaproteobacteria	Pseudomonadales	Moraxellaceae	Psychrobacter	NA
da2307365fdd8fea4dbec15bbed0bc7c	ASV911	d__Bacteria	Proteobacteria	Alphaproteobacteria	Sphingomonadales	Sphingomonadaceae	Sphingomonas	NA
ce1ed16730ae43ef2c7af9691a9570e7	ASV912	d__Bacteria	Actinobacteriota	Actinobacteria	Corynebacteriales	Corynebacteriaceae	Corynebacterium	NA
9eaff8c3aca7b74962decea682803d9c	ASV913	d__Bacteria	Firmicutes	Clostridia	Peptostreptococcales-Tissierellales	Peptostreptococcaceae	Intestinibacter	NA
5bbfc4cda31d6f6343c48d551cd55681	ASV914	d__Bacteria	Actinobacteriota	Actinobacteria	Micrococcales	Micrococcaceae	NA	NA
0bc5475da09c43ace48efbd4cd81a477	ASV915	d__Bacteria	Actinobacteriota	Actinobacteria	Corynebacteriales	Corynebacteriaceae	Corynebacterium	Corynebacterium_tuberculostearicum
720ccfd2db5629187a68e5b4b14fef51	ASV916	d__Bacteria	Fusobacteriota	Fusobacteriia	Fusobacteriales	Leptotrichiaceae	Sneathia	Sneathia_sanguinegens
3835e304a2d4a518f6e249be5e14f50a	ASV917	d__Bacteria	Actinobacteriota	Actinobacteria	Corynebacteriales	Corynebacteriaceae	Corynebacterium	Corynebacterium_appendicis
ec99caa4c805a6c57b96f211b0d43348	ASV918	d__Bacteria	Actinobacteriota	Actinobacteria	Corynebacteriales	Corynebacteriaceae	Corynebacterium	NA
9fd3282197205a57da113129cd30546e	ASV919	d__Bacteria	Cyanobacteria	Cyanobacteriia	Chloroplast	Chloroplast	Chloroplast	NA
04f0927e33bdcfe227fbb8f0be76e1c0	ASV920	d__Bacteria	Firmicutes	Bacilli	Staphylococcales	Staphylococcaceae	Salinicoccus	Salinicoccus_alkaliphilus
8635978207cbddd62c216e5a908c4f52	ASV921	d__Bacteria	Proteobacteria	Gammaproteobacteria	Pseudomonadales	Moraxellaceae	Acinetobacter	Acinetobacter_schindleri
820a8ac3796ece2a4cc179ebc4f5f87f	ASV922	d__Bacteria	Proteobacteria	Gammaproteobacteria	Burkholderiales	Neisseriaceae	Neisseria	NA
7bd73861a2e3b3d108b10f109fb9a919	ASV923	d__Bacteria	Proteobacteria	Alphaproteobacteria	Rhizobiales	Rhizobiaceae	Aureimonas	Aureimonas_sp.
d6630ed1dbfb3b9ed1d9ddf44cead2c8	ASV924	d__Bacteria	Actinobacteriota	Actinobacteria	Micrococcales	Micrococcaceae	Glutamicibacter	NA
8134212d5a4832f307a78304968769cb	ASV925	d__Bacteria	Firmicutes	Bacilli	Staphylococcales	Staphylococcaceae	Staphylococcus	NA
8ed733293733abe20ac6b1adfb4fc674	ASV926	d__Bacteria	Actinobacteriota	Actinobacteria	Micrococcales	Intrasporangiaceae	Janibacter	NA
2dbc784631e2c4106835eff6ec824767	ASV927	d__Bacteria	Firmicutes	Bacilli	Staphylococcales	Staphylococcaceae	Staphylococcus	Staphylococcus_saprophyticus
505177e5db4751e3ecebce309be4ae0a	ASV928	d__Bacteria	Firmicutes	Bacilli	Staphylococcales	Staphylococcaceae	Salinicoccus	uncultured_bacterium
b8aa3ca397da59bb5d9d61a29ef2f180	ASV929	d__Bacteria	Actinobacteriota	Actinobacteria	Micrococcales	Micrococcaceae	Micrococcus	NA
a591a1096a14d0a01871f16397922725	ASV930	d__Bacteria	Actinobacteriota	Actinobacteria	Corynebacteriales	Corynebacteriaceae	Corynebacterium	NA
070e8dd905f122f16d7cbe7872683f49	ASV931	d__Bacteria	Firmicutes	Bacilli	Bacillales	Bacillaceae	Bacillus	NA
70e1ac269eb768b57586df06030717d8	ASV932	d__Bacteria	Actinobacteriota	Actinobacteria	Pseudonocardiales	Pseudonocardiaceae	Pseudonocardia	NA
c8eb4c464228550d6e133a929dfc7643	ASV933	d__Bacteria	Firmicutes	Bacilli	Staphylococcales	Staphylococcaceae	Staphylococcus	NA
3d0f1213165ead2a71cac2e734829b8c	ASV934	d__Bacteria	Actinobacteriota	Actinobacteria	Propionibacteriales	Nocardioidaceae	Aeromicrobium	NA
e417eb4ea544af655ef5dc2bfb6602d5	ASV935	d__Bacteria	Firmicutes	Bacilli	Staphylococcales	Staphylococcaceae	Staphylococcus	NA
4f97d4f3c02ad03594fe71fbb3b70764	ASV936	d__Bacteria	Firmicutes	Bacilli	Lactobacillales	Lactobacillaceae	Lactobacillus	NA
a167767b02e86213db83c5d12748a4d6	ASV937	d__Bacteria	Firmicutes	Bacilli	Staphylococcales	Staphylococcaceae	Staphylococcus	NA
1b3d182a64e51e58331affa5c10c6ef9	ASV938	d__Bacteria	Actinobacteriota	Actinobacteria	Propionibacteriales	Propionibacteriaceae	Propioniciclava	uncultured_bacterium
5051537fe4a1a814511c6c10969dc168	ASV939	d__Bacteria	Actinobacteriota	Actinobacteria	Propionibacteriales	Nocardioidaceae	Aeromicrobium	NA
a68f920738f1f82373d7bb4455fe4776	ASV940	d__Bacteria	Actinobacteriota	Actinobacteria	Pseudonocardiales	Pseudonocardiaceae	Pseudonocardiaceae	Bounagaea_algeriensis
3d72600e3229ad2e2456848a04832afb	ASV941	d__Bacteria	Proteobacteria	Alphaproteobacteria	Caulobacterales	Caulobacteraceae	Brevundimonas	Brevundimonas_terrae
2e37c6701d6ba7dae6337a5dee0963a5	ASV942	d__Bacteria	Firmicutes	Bacilli	Staphylococcales	Staphylococcaceae	Salinicoccus	uncultured_bacterium
5e8b1a4ca94d4645ba2d53e28624fb44	ASV943	d__Bacteria	Actinobacteriota	Coriobacteriia	Coriobacteriales	Eggerthellaceae	DNF00809	Coriobacteriales_bacterium
8121cce0d10ca7184ea0d80706ed844a	ASV944	d__Bacteria	Cyanobacteria	Cyanobacteriia	Chloroplast	Chloroplast	Chloroplast	NA
25cef6bea8c295db53acf8fb9c896bba	ASV945	d__Bacteria	Firmicutes	Bacilli	Lactobacillales	Streptococcaceae	Streptococcus	NA
c3c1e83702f6e7aa1142a1615336c9e3	ASV946	d__Bacteria	Actinobacteriota	Actinobacteria	Corynebacteriales	Corynebacteriaceae	Corynebacterium	Corynebacterium_glaucum
1cb79d5275187534b0c9403c523c210f	ASV947	d__Bacteria	Firmicutes	Negativicutes	Veillonellales-Selenomonadales	Veillonellaceae	Veillonella	NA
865618b25417061d1301dd65cd047c26	ASV948	d__Bacteria	Actinobacteriota	Actinobacteria	Micrococcales	Dermacoccaceae	Kytococcus	NA
89488c90c01d6c700444d6595b13d0eb	ASV949	d__Bacteria	Actinobacteriota	Actinobacteria	Propionibacteriales	Nocardioidaceae	Nocardioides	NA
d8ea991b0501c0bf0896d9d050dfc359	ASV950	d__Bacteria	Actinobacteriota	Actinobacteria	Micrococcales	Intrasporangiaceae	Janibacter	NA
659fd0d4ba3933fdd05705e768e5a7b6	ASV951	d__Bacteria	Firmicutes	Bacilli	Staphylococcales	Staphylococcaceae	Staphylococcus	Staphylococcus_equorum
81706f1970698217779bca0c8f146998	ASV952	d__Bacteria	Firmicutes	Clostridia	Peptostreptococcales-Tissierellales	Peptostreptococcales-Tissierellales	Anaerococcus	Anaerococcus_prevotii
edc1b14f13885dad67e3589b3b4fcb72	ASV953	d__Bacteria	Proteobacteria	Alphaproteobacteria	Rhizobiales	Rhizobiaceae	Allorhizobium-Neorhizobium-Pararhizobium-Rhizobium	NA
b6c1a8ba78f65c4a4e96627ccc53ac86	ASV954	d__Bacteria	Firmicutes	Bacilli	Lactobacillales	Lactobacillaceae	Lactobacillus	Lactobacillus_johnsonii
f72e007caf0154c2851b91d8396d676f	ASV955	d__Bacteria	Actinobacteriota	Actinobacteria	Actinomycetales	Actinomycetaceae	Actinomyces	NA
ab43e6dc0c755d49754bac599c15809a	ASV956	d__Bacteria	Actinobacteriota	Actinobacteria	Pseudonocardiales	Pseudonocardiaceae	Pseudonocardiaceae	Bounagaea_algeriensis
23667a7150f5bd8fa566f6586215b5dd	ASV957	d__Bacteria	Firmicutes	Clostridia	Peptostreptococcales-Tissierellales	Peptostreptococcales-Tissierellales	Peptoniphilus	Peptoniphilus_koenoeneniae
f0f0bfddfab74611166f74f563bbd2eb	ASV958	d__Bacteria	Actinobacteriota	Actinobacteria	Micrococcales	Micrococcaceae	Kocuria	Kocuria_palustris
9e6fa18a22daa4dbcfee5d4f1cc64579	ASV959	d__Bacteria	Actinobacteriota	Actinobacteria	Corynebacteriales	Corynebacteriaceae	Corynebacterium	NA
6120f346f80a83b03f8240b2c0e1224a	ASV960	d__Bacteria	Actinobacteriota	Actinobacteria	Frankiales	Geodermatophilaceae	Blastococcus	NA
2b74e2230dada3fc3c93f78c9721fa79	ASV961	d__Bacteria	Proteobacteria	Alphaproteobacteria	Rhizobiales	Beijerinckiaceae	Methylobacterium-Methylorubrum	Methylobacterium_hispanicum
648d96c691a2c500d44802ee7f003519	ASV962	d__Bacteria	Proteobacteria	Alphaproteobacteria	Sphingomonadales	Sphingomonadaceae	Sphingomonas	NA
d17a31d89ecace8da6a0c42e0da8032b	ASV963	d__Bacteria	Firmicutes	Clostridia	Peptostreptococcales-Tissierellales	Peptostreptococcales-Tissierellales	Anaerococcus	NA
394ef32527a7689535212fffe8dafbbc	ASV964	d__Bacteria	Firmicutes	Clostridia	Peptostreptococcales-Tissierellales	Peptostreptococcales-Tissierellales	Anaerococcus	NA
e48ee3a7d33ec7a15d09a732ede7b874	ASV965	d__Bacteria	Firmicutes	Bacilli	Lactobacillales	Streptococcaceae	Streptococcus	NA
013d22a2068848f7feb2742276eded4e	ASV966	d__Bacteria	Firmicutes	Bacilli	Lactobacillales	Streptococcaceae	Streptococcus	Streptococcus_peroris
185e7a53518729090a41490986e8c76c	ASV967	d__Bacteria	Proteobacteria	Gammaproteobacteria	Pseudomonadales	Moraxellaceae	Moraxella	Moraxella_atlantae
c096b06d889c39aea7fdf3e48bd102b9	ASV968	d__Bacteria	Proteobacteria	Gammaproteobacteria	Aeromonadales	Aeromonadaceae	Aeromonas	NA
b6a1cfc87c3ffa7f96227d4a372d8dd7	ASV969	d__Bacteria	Firmicutes	Clostridia	Oscillospirales	Ruminococcaceae	Subdoligranulum	uncultured_bacterium
5e5704d5ba26743f2ba7b26bc126a570	ASV970	d__Bacteria	Proteobacteria	Gammaproteobacteria	Pseudomonadales	Moraxellaceae	Acinetobacter	Acinetobacter_haemolyticus
a9840ed86b9e1327bb106e355e3c029a	ASV971	d__Bacteria	Proteobacteria	Alphaproteobacteria	Rhizobiales	Rhizobiaceae	Pseudochrobactrum	NA
1f5ec976755dfa8cb7996e18d9bb2a85	ASV972	d__Bacteria	Actinobacteriota	Actinobacteria	Micrococcales	Microbacteriaceae	Microbacterium	NA
0dcc555f0c10312c0c105e4a0e8ea0b1	ASV973	d__Bacteria	Actinobacteriota	Actinobacteria	Micrococcales	Brevibacteriaceae	Brevibacterium	NA
ea6b15b52d92ed351c42daca2529d14d	ASV974	d__Bacteria	Firmicutes	Bacilli	Staphylococcales	Staphylococcaceae	Staphylococcus	NA
c0d5898ff6cc2e8b82796f0183336eb1	ASV975	d__Bacteria	Proteobacteria	Alphaproteobacteria	Rickettsiales	Rickettsiaceae	Rickettsia	NA
200d58f25e4647bfff808b78e7dc6ac2	ASV976	d__Bacteria	Proteobacteria	Gammaproteobacteria	Burkholderiales	Oxalobacteraceae	Herbaspirillum	NA
99b4b08d63c3459f7ad9f4a23395d664	ASV977	d__Bacteria	Proteobacteria	Gammaproteobacteria	Enterobacterales	Enterobacteriaceae	NA	NA
f9f212c99275ba0b981b24b9d43b17f8	ASV978	d__Bacteria	Proteobacteria	Gammaproteobacteria	Pseudomonadales	Moraxellaceae	Psychrobacter	NA
59332d9fd3e73badac05445fc5e0e49d	ASV979	d__Bacteria	Proteobacteria	Gammaproteobacteria	Enterobacterales	Enterobacteriaceae	Enterobacter	NA
7ec5cffb09e04daeae6716956a712e27	ASV980	d__Bacteria	Firmicutes	Bacilli	Bacillales	Bacillaceae	Bacillus	NA
77398946d84b940bb598eb0d84ab112e	ASV981	d__Bacteria	Firmicutes	Bacilli	Bacillales	Bacillaceae	Bacillus	NA
6888fab21925690673938b60fb108e06	ASV982	d__Bacteria	Firmicutes	Bacilli	Staphylococcales	Staphylococcaceae	Staphylococcus	NA
821015478b84e7bc55cf5c6a73ba1b1e	ASV983	d__Bacteria	Actinobacteriota	Actinobacteria	Micrococcales	Intrasporangiaceae	Ornithinimicrobium	NA
4f904ebdd10ebd14b54b088e8710dd22	ASV984	d__Bacteria	Firmicutes	Bacilli	Erysipelotrichales	Erysipelotrichaceae	Turicibacter	NA
9a50d4fcde8ad09b850a23cabaeff8c1	ASV985	d__Bacteria	Fusobacteriota	Fusobacteriia	Fusobacteriales	Leptotrichiaceae	Sneathia	Sneathia_amnii
c30284996ca69b285c4ec0457d867ee5	ASV986	d__Bacteria	Proteobacteria	Alphaproteobacteria	Rhizobiales	Rhizobiaceae	Ochrobactrum	NA
9eacfd0c624ecba7ffff6e7b9068b17e	ASV987	d__Bacteria	Actinobacteriota	Actinobacteria	Corynebacteriales	Nocardiaceae	Gordonia	NA
0adef8678da2477d2e5f4e1666eee2c2	ASV988	d__Bacteria	Firmicutes	Bacilli	Staphylococcales	Staphylococcaceae	Staphylococcus	NA
5329315242467fcec6b2e578eaf694b4	ASV989	d__Bacteria	Proteobacteria	Gammaproteobacteria	Enterobacterales	Enterobacteriaceae	NA	NA
a154d4a450e8496b63ebc4a4d1e98a59	ASV990	d__Bacteria	Bacteroidota	Bacteroidia	Flavobacteriales	Weeksellaceae	Chryseobacterium	Chryseobacterium_anthropi
fd58938836174c15c791ef2f1f91ac01	ASV991	d__Bacteria	Firmicutes	Bacilli	Staphylococcales	Staphylococcaceae	Staphylococcus	NA
4f99851fd604669055e87589e3b492a7	ASV992	d__Bacteria	Firmicutes	Bacilli	Lactobacillales	Aerococcaceae	Facklamia	Facklamia_ignava
a62ea096e2bf190ccffe35f13bee9035	ASV993	d__Bacteria	Firmicutes	Bacilli	Brevibacillales	Brevibacillaceae	Brevibacillus	NA
b5caf0c0190847cd083ae81e30e2f6a8	ASV994	d__Bacteria	Firmicutes	Bacilli	Lactobacillales	Enterococcaceae	Enterococcus	NA
d4c8c638869e273d8559b24484fdb1f8	ASV995	d__Bacteria	Firmicutes	Bacilli	Staphylococcales	Staphylococcaceae	Staphylococcus	NA
83f530bb0f6c2e83bed10273addbd558	ASV996	d__Bacteria	Bacteroidota	Bacteroidia	Sphingobacteriales	Sphingobacteriaceae	Sphingobacterium	Sphingobacterium_alimentarium
558de01acb196da28898c0c001267aa7	ASV997	d__Bacteria	Firmicutes	Bacilli	Bacillales	Bacillaceae	Bacillus	NA
215fdef279d3ddd922ca2e5d6a5e31b5	ASV998	d__Bacteria	Firmicutes	Bacilli	Staphylococcales	Staphylococcaceae	Nosocomiicoccus	Nosocomiicoccus_ampullae
37283cfa3c95ecd1ca437ac8a04eca86	ASV999	d__Bacteria	Actinobacteriota	Actinobacteria	Micrococcales	Bogoriellaceae	Georgenia	NA
e8e2e819f7301718ceac596f3f82f228	ASV1000	d__Bacteria	Proteobacteria	Alphaproteobacteria	Rhodobacterales	Rhodobacteraceae	NA	NA
6de83edf8e6a2e93983c914fc1ea0ad8	ASV1001	d__Bacteria	Actinobacteriota	Actinobacteria	Corynebacteriales	Corynebacteriaceae	Corynebacterium	Corynebacterium_imitans
5bfd699696b8a60fdd407ff081ffd295	ASV1002	d__Bacteria	Actinobacteriota	Actinobacteria	Pseudonocardiales	Pseudonocardiaceae	Saccharopolyspora	NA
f7298d1a6ef41ebf4baad10cc2515c8a	ASV1003	d__Bacteria	Proteobacteria	Gammaproteobacteria	Pseudomonadales	Moraxellaceae	Acinetobacter	NA
15b2dd497672e6efe981098308fbdba8	ASV1004	d__Bacteria	Proteobacteria	Alphaproteobacteria	Rhizobiales	Beijerinckiaceae	Methylobacterium-Methylorubrum	NA
2c2373750fc3a8ed30208e3eaf666bd4	ASV1005	d__Bacteria	Actinobacteriota	Actinobacteria	Micrococcales	Micrococcaceae	Kocuria	NA
bbd2a9cbb2c5744254c8959bff6e7844	ASV1006	d__Bacteria	Proteobacteria	Alphaproteobacteria	Rhizobiales	Beijerinckiaceae	Microvirga	NA
54385e92765cc36226a1a653cbdc69b2	ASV1007	d__Bacteria	Actinobacteriota	Actinobacteria	Micrococcales	Intrasporangiaceae	Serinicoccus	NA
624c992c27a331b46f916d25a5ccd264	ASV1008	d__Bacteria	Firmicutes	Bacilli	Staphylococcales	Staphylococcaceae	Salinicoccus	Salinicoccus_qingdaonensis
852f84d38841e51f102c164d98b67373	ASV1009	d__Bacteria	Proteobacteria	Alphaproteobacteria	Rhodobacterales	Rhodobacteraceae	Paracoccus	NA
ca65437e6163b04f99baf2731c1f0a0a	ASV1010	d__Bacteria	Proteobacteria	Gammaproteobacteria	Burkholderiales	Comamonadaceae	Aquabacterium	NA
c4efd1ce416ea19edd9355a5096da635	ASV1011	d__Bacteria	Actinobacteriota	Actinobacteria	Micrococcales	Micrococcaceae	Garicola	uncultured_bacterium
f9374a37bd60839c6cd877f010eec187	ASV1012	d__Bacteria	Proteobacteria	Gammaproteobacteria	Pseudomonadales	Moraxellaceae	Acinetobacter	NA
3a789a0fe30d8cd22293fb5953b4853c	ASV1013	d__Bacteria	Patescibacteria	Saccharimonadia	Saccharimonadales	Saccharimonadaceae	TM7a	uncultured_bacterium
6ff35570d015feacb46e11586e5906bb	ASV1014	d__Bacteria	Proteobacteria	Gammaproteobacteria	Pseudomonadales	Moraxellaceae	Moraxella	Moraxella_atlantae
fade8b4f9f04cb4efb86fedda1d4de13	ASV1015	d__Bacteria	Actinobacteriota	Actinobacteria	Micrococcales	Microbacteriaceae	Microbacterium	NA
047ca718d38552e085dcb370f0c52a7a	ASV1016	d__Bacteria	Firmicutes	Bacilli	Staphylococcales	Staphylococcaceae	Salinicoccus	NA
c081c63688123356f5b6b9e4fe5fd9b4	ASV1017	d__Bacteria	Firmicutes	Bacilli	Exiguobacterales	Exiguobacteraceae	Exiguobacterium	NA
ac8dfe3b42a962ee116b15bc20ede699	ASV1018	d__Bacteria	Firmicutes	Bacilli	Lactobacillales	Aerococcaceae	Facklamia	uncultured_bacterium
da59a948e10ffaca8b92a428b2c07cea	ASV1019	d__Bacteria	Actinobacteriota	Actinobacteria	Propionibacteriales	Nocardioidaceae	Nocardioides	uncultured_bacterium
86892b48f1290a2879e1dc8250f9c8c5	ASV1020	d__Bacteria	Proteobacteria	Gammaproteobacteria	Xanthomonadales	Xanthomonadaceae	Stenotrophomonas	NA
7bd174e37aaa1b9ae64888e333970efb	ASV1021	d__Bacteria	Firmicutes	Bacilli	Staphylococcales	Gemellaceae	Gemella	uncultured_organism
638b1805ec6ead079ef6d54c5b86528d	ASV1022	d__Bacteria	Proteobacteria	Alphaproteobacteria	Azospirillales	Azospirillaceae	Skermanella	NA
fe7bf751391c0c2a03833a00c252d3f7	ASV1023	d__Bacteria	Firmicutes	Negativicutes	Veillonellales-Selenomonadales	Veillonellaceae	Veillonella	NA
bbae6ed124f4d6b48435a964a95c8418	ASV1024	d__Bacteria	Firmicutes	Clostridia	Oscillospirales	Ruminococcaceae	Faecalibacterium	NA
dfa833b266bd2993b86feab3617b34c3	ASV1025	d__Bacteria	Verrucomicrobiota	Verrucomicrobiae	Verrucomicrobiales	Akkermansiaceae	Akkermansia	Akkermansia_muciniphila
be5fb5a5e7ff1732803ff9c430e82495	ASV1026	d__Bacteria	Proteobacteria	Alphaproteobacteria	Sphingomonadales	Sphingomonadaceae	Qipengyuania	NA
ef5af48ec2b6c023c5de28c59cb08a40	ASV1027	d__Bacteria	Firmicutes	Bacilli	Lactobacillales	Streptococcaceae	Streptococcus	Streptococcus_mutans
a87c93bf4838ae72f1a5e958641ed7fb	ASV1028	d__Bacteria	Proteobacteria	Gammaproteobacteria	Xanthomonadales	Xanthomonadaceae	Lysobacter	NA
f2cbb29998f80ea0d81f9cde98ee136e	ASV1029	d__Bacteria	Firmicutes	Clostridia	Clostridiales	Clostridiaceae	Clostridium_sensu_stricto_1	NA
4a97b031987bfb25b07399493ee2bb07	ASV1030	d__Bacteria	Actinobacteriota	Actinobacteria	Propionibacteriales	Propionibacteriaceae	Brooklawnia	uncultured_bacterium
fab97a4ef535bdbf1a5f6c7204f63528	ASV1031	d__Bacteria	Firmicutes	Negativicutes	Veillonellales-Selenomonadales	Veillonellaceae	Veillonella	Veillonella_sp.
a611cbe5c3513809521bed6a58652d1c	ASV1032	d__Bacteria	Actinobacteriota	Actinobacteria	Corynebacteriales	Nocardiaceae	Rhodococcus	NA
50a8904c57fd732d9bcfb85307967767	ASV1033	d__Bacteria	Actinobacteriota	Actinobacteria	Corynebacteriales	Corynebacteriaceae	Corynebacterium	NA
7868c855910ad9e3ca0c6a75306fab7a	ASV1034	d__Bacteria	Actinobacteriota	Actinobacteria	Corynebacteriales	Corynebacteriaceae	Corynebacterium	Corynebacterium_riegelii
9539c21798e79503a0c61a10a319ef43	ASV1035	d__Bacteria	Proteobacteria	Gammaproteobacteria	Pseudomonadales	Moraxellaceae	Acinetobacter	NA
b264ac8ff5f9aff74f0b9aa084d9a9f0	ASV1036	d__Bacteria	Firmicutes	Clostridia	Lachnospirales	Lachnospiraceae	Agathobacter	NA
6581d72f53e077961d07250573e97bbf	ASV1037	d__Bacteria	Actinobacteriota	Actinobacteria	Micrococcales	Micrococcaceae	Glutamicibacter	NA
6767e16043b41af5487d33c686beda34	ASV1038	d__Bacteria	Proteobacteria	Gammaproteobacteria	Enterobacterales	Enterobacteriaceae	NA	NA
8114123346563e53fcffe9c011a06f64	ASV1039	d__Bacteria	Firmicutes	Negativicutes	Veillonellales-Selenomonadales	Veillonellaceae	Megasphaera	unidentified
f8071193de5a461961b6012a3f6dbb6b	ASV1040	d__Bacteria	Proteobacteria	Gammaproteobacteria	Pseudomonadales	Moraxellaceae	Moraxella	Moraxella_atlantae
f52e759cf3521ac900d58666d5f0f54a	ASV1041	d__Bacteria	Proteobacteria	Gammaproteobacteria	Pseudomonadales	Moraxellaceae	Acinetobacter	Acinetobacter_bereziniae
0fd2515bf0b138ad48d08dca172d30d3	ASV1042	d__Bacteria	Proteobacteria	Gammaproteobacteria	Pseudomonadales	Moraxellaceae	Psychrobacter	NA
58ce2707b8086a611789633c7c3fe8f5	ASV1043	d__Bacteria	Proteobacteria	Gammaproteobacteria	Pseudomonadales	Moraxellaceae	Acinetobacter	NA
eed23b036f73d1c312c8955cda39ba58	ASV1044	d__Bacteria	Firmicutes	Negativicutes	Veillonellales-Selenomonadales	Veillonellaceae	Veillonella	NA
1771019e6e5dae7d6e8df6cee71e3e12	ASV1045	d__Bacteria	Proteobacteria	Alphaproteobacteria	Rhizobiales	Beijerinckiaceae	Methylobacterium-Methylorubrum	Methylobacterium_komagatae
0b8e320ca5d8ccb6e2c3f7739fbd95b2	ASV1046	d__Bacteria	Actinobacteriota	Actinobacteria	Micrococcales	Intrasporangiaceae	NA	NA
8d136f7d4a587c268ae0fccb3cbf6b59	ASV1047	d__Bacteria	Actinobacteriota	Actinobacteria	Micrococcales	Dermabacteraceae	Brachybacterium	NA
786e73d7b00bb55b383c1483b45a149b	ASV1048	d__Bacteria	Firmicutes	Clostridia	Peptostreptococcales-Tissierellales	Peptostreptococcales-Tissierellales	Anaerococcus	uncultured_bacterium
ef68625004cb0e4a16d57b91c7c2d4a3	ASV1049	d__Bacteria	Proteobacteria	Alphaproteobacteria	Rhizobiales	Beijerinckiaceae	Bosea	NA
4766ed38bb51f0311b4dc9c35f80dbb7	ASV1050	d__Bacteria	Patescibacteria	Saccharimonadia	Saccharimonadales	Saccharimonadaceae	TM7a	uncultured_bacterium
b2ee064d8bf9e9b843c98b8167d9f18e	ASV1051	d__Bacteria	Actinobacteriota	Actinobacteria	Micrococcales	Micrococcaceae	Nesterenkonia	Nesterenkonia_sp.
4a00758bfb9b1277be5b99373863f10a	ASV1052	d__Bacteria	Actinobacteriota	Actinobacteria	Actinomycetales	Actinomycetaceae	Actinomyces	NA
55c4f1416abfdf5bd0a32481202dcbbb	ASV1053	d__Bacteria	Proteobacteria	Alphaproteobacteria	Sphingomonadales	Sphingomonadaceae	NA	NA
531fa2edf114caca13ed94230888f97b	ASV1054	d__Bacteria	Actinobacteriota	Actinobacteria	Micrococcales	Micrococcaceae	Micrococcus	NA
1abf37c69e9af80e536baa0eeb11e5cc	ASV1055	d__Bacteria	Actinobacteriota	Acidimicrobiia	Microtrichales	Iamiaceae	Iamia	metagenome
cc69d24aaf9ab32bafba8fd60bb1ddcb	ASV1056	d__Bacteria	Proteobacteria	Gammaproteobacteria	Pseudomonadales	Moraxellaceae	Acinetobacter	Acinetobacter_baumannii
e1bdaf1d59ade5a3165deedde1957379	ASV1057	d__Bacteria	Patescibacteria	Saccharimonadia	Saccharimonadales	Saccharimonadaceae	NA	NA
3212d23c2662e2eb4e47b05e2be243db	ASV1058	d__Bacteria	Firmicutes	Bacilli	Staphylococcales	Staphylococcaceae	Staphylococcus	NA
3cb6647cfa8eac0dcea0c4f7088aeeb8	ASV1059	d__Bacteria	Cyanobacteria	Cyanobacteriia	Chloroplast	Chloroplast	Chloroplast	NA
36e1933e65ef7e97f8e20fbded192c36	ASV1060	d__Bacteria	Actinobacteriota	Actinobacteria	Propionibacteriales	Propionibacteriaceae	Luteococcus	NA
9fd9006db18c779525bfae3d257675a1	ASV1061	d__Bacteria	Firmicutes	Clostridia	Peptostreptococcales-Tissierellales	Peptostreptococcales-Tissierellales	Anaerococcus	NA
88ead8c12b514cf93f0860ea6aac2885	ASV1062	d__Bacteria	Proteobacteria	Alphaproteobacteria	Rhizobiales	Xanthobacteraceae	Xanthobacter	NA
35a7d7852c26285dd582cbfc3921a805	ASV1063	d__Bacteria	Actinobacteriota	Actinobacteria	Micrococcales	Brevibacteriaceae	Brevibacterium	NA
54a9d7b9ebef6cf0597ee34a06308453	ASV1064	d__Bacteria	Firmicutes	Clostridia	Oscillospirales	Ruminococcaceae	Ruminococcus	NA
6ec7d27ccda9e704434f288df14fa813	ASV1065	d__Bacteria	Proteobacteria	Gammaproteobacteria	Pseudomonadales	Pseudomonadaceae	Pseudomonas	NA
d5003a9938d62977d7ae944555b6de45	ASV1066	d__Bacteria	Actinobacteriota	Actinobacteria	Micrococcales	Intrasporangiaceae	Ornithinimicrobium	NA
b6181754e235bdbb1d792c568a85c2bd	ASV1067	d__Bacteria	Bacteroidota	Bacteroidia	Bacteroidales	Prevotellaceae	Prevotella	Prevotella_timonensis
5cffcdfb1a914327412e14e3c63fb3e6	ASV1068	d__Bacteria	Actinobacteriota	Actinobacteria	Micrococcales	Micrococcaceae	Kocuria	NA
b94016a46df71c2a8445fc68e7b42b6f	ASV1069	d__Bacteria	Actinobacteriota	Actinobacteria	Micrococcales	Brevibacteriaceae	Brevibacterium	NA
9c4b321552f3d2142ae8b1c1ab747a40	ASV1070	d__Bacteria	Cyanobacteria	Cyanobacteriia	Cyanobacteriales	Chroococcidiopsaceae	Chroococcidiopsis_PCC_7203	NA
7b82ea6c86eca7870d24f8e1a0fafb65	ASV1071	d__Bacteria	Firmicutes	Negativicutes	Veillonellales-Selenomonadales	Veillonellaceae	Negativicoccus	uncultured_bacterium
41c52ce8e1eb309f6a0e1894d9c9ba01	ASV1072	d__Bacteria	Actinobacteriota	Actinobacteria	Propionibacteriales	Nocardioidaceae	Marmoricola	NA
710984bc444c3584b264076ff1c8ade4	ASV1073	d__Bacteria	Bacteroidota	Bacteroidia	Bacteroidales	Prevotellaceae	Prevotella	Prevotella_oris
834bb92d14272a45f39139b7185926e1	ASV1074	d__Bacteria	Proteobacteria	Alphaproteobacteria	Rhodobacterales	Rhodobacteraceae	Haematobacter	Haematobacter_massiliensis
43720ed8e109b9641c853a1883448d3d	ASV1075	d__Bacteria	Deinococcota	Deinococci	Deinococcales	Deinococcaceae	Deinococcus	NA
fdea2df32864f30ff0d4e7d4a096de70	ASV1076	d__Bacteria	Proteobacteria	Gammaproteobacteria	Enterobacterales	Enterobacteriaceae	NA	NA
21ae23a1a5ce80a2d2bc2741d8e71807	ASV1077	d__Bacteria	Proteobacteria	Gammaproteobacteria	Alteromonadales	Alteromonadaceae	Alishewanella	uncultured_bacterium
d86e01242609886d387cd66619bfd813	ASV1078	d__Bacteria	Proteobacteria	Gammaproteobacteria	Enterobacterales	Enterobacteriaceae	NA	NA
d4efa4b14fd44cf1389929574550c04b	ASV1079	d__Bacteria	Actinobacteriota	Actinobacteria	Micrococcales	Intrasporangiaceae	Ornithinimicrobium	NA
246c483e04b556b41aae77082d986234	ASV1080	d__Bacteria	Actinobacteriota	Actinobacteria	Micrococcales	Micrococcaceae	Glutamicibacter	NA
9ffb5040c7167a41bea387d20a2bca8b	ASV1081	d__Bacteria	Actinobacteriota	Actinobacteria	Micrococcales	Micrococcaceae	Kocuria	NA
3bff8494538cd1156e8a30d6fae66e98	ASV1082	d__Bacteria	Proteobacteria	Gammaproteobacteria	Pseudomonadales	Moraxellaceae	Acinetobacter	NA
52b44af79bc4d6e28773ce727879d0ee	ASV1083	d__Bacteria	Actinobacteriota	Actinobacteria	Bifidobacteriales	Bifidobacteriaceae	Gardnerella	Gardnerella_vaginalis
e45d148f819087594c7f378a09b193aa	ASV1084	d__Bacteria	Actinobacteriota	Actinobacteria	Corynebacteriales	Dietziaceae	Dietzia	NA
2178b841fbbd639e6a724d174c7c0171	ASV1085	d__Bacteria	Actinobacteriota	Actinobacteria	Micrococcales	Intrasporangiaceae	NA	NA
eec84d299e35d6849ab4bee59a47802c	ASV1086	d__Bacteria	Firmicutes	Clostridia	Peptostreptococcales-Tissierellales	Peptostreptococcales-Tissierellales	Anaerococcus	Anaerococcus_provencensis
28cee374c05b8ea22d76ab213c58faad	ASV1087	d__Bacteria	Bacteroidota	Bacteroidia	Flavobacteriales	Weeksellaceae	Cruoricaptor	uncultured_bacterium
e3fa90ff6c0b2c62df7ab6458b205682	ASV1088	d__Bacteria	Firmicutes	Bacilli	Lactobacillales	Aerococcaceae	Facklamia	Facklamia_ignava
65885258b880af2f1413029e244c2e65	ASV1089	d__Bacteria	Actinobacteriota	Actinobacteria	Corynebacteriales	Corynebacteriaceae	Corynebacterium	Corynebacterium_jeikeium
858239ae0480d03a1c4022da23ebc160	ASV1090	d__Bacteria	Firmicutes	Clostridia	Lachnospirales	Lachnospiraceae	NA	NA
f78b72eb000b37975c116289908b4882	ASV1091	d__Bacteria	Proteobacteria	Gammaproteobacteria	Oceanospirillales	Halomonadaceae	Halomonas	Halomonas_stevensii
875f9ef9a121a3002ea097444690a20a	ASV1092	d__Bacteria	Firmicutes	Clostridia	Clostridiales	Clostridiaceae	Clostridium_sensu_stricto_1	Clostridium_perfringens
3cc911a93b8bc16c9c3dc95294dfea60	ASV1093	d__Bacteria	Actinobacteriota	Actinobacteria	Corynebacteriales	Corynebacteriaceae	Corynebacterium	Corynebacterium_kroppenstedtii
e09ed9f4943b47066dcf5c21ed45e424	ASV1094	d__Bacteria	Firmicutes	Bacilli	Staphylococcales	Staphylococcaceae	Staphylococcus	NA
e46527a75d732997159334dc0af4a431	ASV1095	d__Bacteria	Proteobacteria	Gammaproteobacteria	Burkholderiales	Chromobacteriaceae	Aquitalea	Aquitalea_sp.
fa021f7804c72034d7c616f829c16787	ASV1096	d__Bacteria	Proteobacteria	Alphaproteobacteria	Rhizobiales	Beijerinckiaceae	Bosea	NA
5a77a7eea6492f46d98eae61d6c4e938	ASV1097	d__Bacteria	Firmicutes	Clostridia	Clostridiales	Clostridiaceae	Clostridium_sensu_stricto_1	Clostridium_saccharobutylicum
97a95e7ab62d4f4286a8dbf8879f9e3f	ASV1098	d__Bacteria	Actinobacteriota	Actinobacteria	Corynebacteriales	Corynebacteriaceae	Corynebacterium	NA
f9f98e8ef5973b65d8143104c23b8941	ASV1099	d__Bacteria	Actinobacteriota	Actinobacteria	Corynebacteriales	Corynebacteriaceae	Corynebacterium	NA
418e2ab182d369e1e3fb43fafade05db	ASV1100	d__Bacteria	Proteobacteria	Gammaproteobacteria	Xanthomonadales	Xanthomonadaceae	Luteimonas	Luteimonas_sp.
d386863b6a0565708ae63f7aec6cec88	ASV1101	d__Bacteria	Bacteroidota	Bacteroidia	Bacteroidales	Porphyromonadaceae	Porphyromonas	NA
5ca6c077eef149cc9d0e2402f30e8257	ASV1102	d__Bacteria	Actinobacteriota	Actinobacteria	Micrococcales	Microbacteriaceae	Agrococcus	NA
890d97888e2839effd40e3149edf59ff	ASV1103	d__Bacteria	Actinobacteriota	Actinobacteria	Micrococcales	Intrasporangiaceae	NA	NA
e37a00d4120a17823b9d078d9b00639b	ASV1104	d__Bacteria	Bacteroidota	Bacteroidia	Bacteroidales	Prevotellaceae	Prevotella	Prevotella_melaninogenica
6ac4d404b574de4ab06712bb38b6e859	ASV1105	d__Bacteria	Bacteroidota	Bacteroidia	Flavobacteriales	Weeksellaceae	Chryseobacterium	NA
69c02bab7d31ecf6e2f8264058c63525	ASV1106	d__Bacteria	Proteobacteria	Gammaproteobacteria	Pseudomonadales	Pseudomonadaceae	Pseudomonas	NA
c313afd2a6557dc53529f6a2a6fc15e9	ASV1107	d__Bacteria	Proteobacteria	Gammaproteobacteria	Pseudomonadales	Moraxellaceae	Acinetobacter	NA
05ae492a9e40263ce16f677d429a8788	ASV1108	d__Bacteria	Proteobacteria	Gammaproteobacteria	Pseudomonadales	Moraxellaceae	Moraxella	Moraxella_atlantae
a236508f8f2486c96fbc5614a548a844	ASV1109	d__Bacteria	Actinobacteriota	Actinobacteria	Propionibacteriales	Propionibacteriaceae	Micropruina	metagenome
166cbc61f35c9d717721bda111b1a2a5	ASV1110	d__Bacteria	Proteobacteria	Gammaproteobacteria	Xanthomonadales	Xanthomonadaceae	NA	NA
0a119bf9afca3d4b3183f69cb57d5ee2	ASV1111	d__Bacteria	Actinobacteriota	Actinobacteria	Micrococcales	Dermabacteraceae	Dermabacter	NA
15e409cec6365290b44b6ac6c6aad668	ASV1112	d__Bacteria	Proteobacteria	Gammaproteobacteria	Pseudomonadales	Moraxellaceae	Acinetobacter	Acinetobacter_radioresistens
d521e757593957df103c8faa80e5950e	ASV1113	d__Bacteria	Proteobacteria	Gammaproteobacteria	Pseudomonadales	Moraxellaceae	Acinetobacter	Acinetobacter_ursingii
4f668d7b2e07e8744847f2cd810d66a5	ASV1114	d__Bacteria	Actinobacteriota	Actinobacteria	Micrococcales	Micrococcaceae	Kocuria	Kocuria_marina
ae1653c6ec39663dad76f676fed84d6f	ASV1115	d__Bacteria	Proteobacteria	Gammaproteobacteria	Enterobacterales	Enterobacteriaceae	NA	NA
f608da0d472b557b41c53d21b1a06c4a	ASV1116	d__Bacteria	Firmicutes	Clostridia	Peptostreptococcales-Tissierellales	Peptostreptococcales-Tissierellales	Anaerococcus	NA
a34d76fe7333b9b262dc6abdbf5f06fc	ASV1117	d__Bacteria	Actinobacteriota	Actinobacteria	Propionibacteriales	Propionibacteriaceae	Cutibacterium	NA
2be48b15c6ad11a9900f7c1053a769ce	ASV1118	d__Bacteria	Actinobacteriota	Actinobacteria	Micrococcales	Intrasporangiaceae	Ornithinimicrobium	NA
fd32f570351493efe5b83c25be91f5b7	ASV1119	d__Bacteria	Proteobacteria	Alphaproteobacteria	Rhodobacterales	Rhodobacteraceae	Paracoccus	NA
fe70b517734fe0144b74d96dc003707c	ASV1120	d__Bacteria	Proteobacteria	Gammaproteobacteria	Burkholderiales	Chromobacteriaceae	Aquitalea	Aquitalea_sp.
25e697d8aeda908a74d3aa9bd0e49dbe	ASV1121	d__Bacteria	Proteobacteria	Alphaproteobacteria	Rickettsiales	Mitochondria	Mitochondria	NA
454e2afd9713dfc5b8a1e7e94d045d77	ASV1122	d__Bacteria	Actinobacteriota	Actinobacteria	Corynebacteriales	Corynebacteriaceae	Corynebacterium	Corynebacterium_glyciniphilum
fb3a1838e4556844efebeb418e436360	ASV1123	d__Bacteria	Firmicutes	Bacilli	Lactobacillales	Streptococcaceae	Streptococcus	Streptococcus_anginosus
69a74210e3311cb6069c57687b8b932e	ASV1124	d__Bacteria	Actinobacteriota	Actinobacteria	Micrococcales	Micrococcaceae	Kocuria	NA
1378510e9d432c75d56d37034bb22085	ASV1125	d__Bacteria	Proteobacteria	Alphaproteobacteria	Rhodobacterales	Rhodobacteraceae	NA	NA
615e98f95754768b3a97483cecdf7830	ASV1126	d__Bacteria	Proteobacteria	Gammaproteobacteria	Pseudomonadales	Moraxellaceae	Acinetobacter	Acinetobacter_indicus
326f82a27747d1f0fe71abdba6c29c7f	ASV1127	d__Bacteria	Bacteroidota	Bacteroidia	Bacteroidales	Prevotellaceae	Alloprevotella	uncultured_Bacteroidetes
cdc935b92edd5a669d835a303b56db02	ASV1128	d__Bacteria	Actinobacteriota	Actinobacteria	Streptomycetales	Streptomycetaceae	Streptomyces	NA
81dacec0e3a30ed3668927d632a54994	ASV1129	d__Bacteria	Proteobacteria	Gammaproteobacteria	Enterobacterales	Enterobacteriaceae	Kosakonia	NA
75b5a0b2349d565499063a0a85bd8d86	ASV1130	d__Bacteria	Proteobacteria	Gammaproteobacteria	Burkholderiales	Comamonadaceae	Curvibacter	NA
297e3887d700834eb34f3a2867d2a37a	ASV1131	d__Bacteria	Actinobacteriota	Actinobacteria	Bifidobacteriales	Bifidobacteriaceae	Gardnerella	Gardnerella_vaginalis
9403335afba73623e32b4329aaaf294f	ASV1132	d__Bacteria	Firmicutes	Bacilli	Staphylococcales	Staphylococcaceae	Salinicoccus	NA
d639ab1089dc73b8efe95a48a6b5446c	ASV1133	d__Bacteria	Proteobacteria	Gammaproteobacteria	Burkholderiales	Comamonadaceae	NA	NA
92d80ffca7500e3807d331e045216518	ASV1134	d__Bacteria	Cyanobacteria	Cyanobacteriia	Chloroplast	Chloroplast	Chloroplast	uncultured_bacterium
a8b3fda4df4faf59decfe57f3fea5584	ASV1135	d__Bacteria	Actinobacteriota	Actinobacteria	Propionibacteriales	Propionibacteriaceae	Propioniciclava	gut_metagenome
28ae837ac42f381dc48d585d0caea24d	ASV1136	d__Bacteria	Firmicutes	Bacilli	Staphylococcales	Staphylococcaceae	Staphylococcus	Staphylococcus_sciuri
da31351f889feffd971e73b5bd9f894f	ASV1137	d__Bacteria	Proteobacteria	Gammaproteobacteria	Burkholderiales	Neisseriaceae	uncultured	uncultured_bacterium
734dcd020504800d8042434e28b57298	ASV1138	d__Bacteria	Firmicutes	Clostridia	Oscillospirales	Ruminococcaceae	Faecalibacterium	NA
65bfb6b0f3301bd3c2f01a2626238e7a	ASV1139	d__Bacteria	Actinobacteriota	Actinobacteria	Corynebacteriales	Dietziaceae	Dietzia	Dietzia_timorensis
abf765491b011199d45217e47d727ef9	ASV1140	d__Bacteria	Actinobacteriota	Actinobacteria	Micrococcales	Dermatophilaceae	Mobilicoccus	Mobilicoccus_pelagius
ed66af0bc07e4a8d7640cefb48002408	ASV1141	d__Bacteria	Firmicutes	Bacilli	Lactobacillales	Leuconostocaceae	Weissella	NA
a870f7b5ee385d0e35f9cdc2ea9f611f	ASV1142	d__Bacteria	Actinobacteriota	Actinobacteria	Corynebacteriales	Corynebacteriaceae	Corynebacterium	Corynebacterium_jeikeium
69f99f377622439429ba10375e3c301c	ASV1143	d__Bacteria	Actinobacteriota	Actinobacteria	Corynebacteriales	Corynebacteriaceae	Corynebacterium	NA
3256cde7182ffb9ad232c216ac35a96b	ASV1144	d__Bacteria	Bacteroidota	Bacteroidia	Sphingobacteriales	Sphingobacteriaceae	Sphingobacterium	Sphingobacterium_multivorum
549b7a746a256e2fe1aa1180517526f1	ASV1145	d__Bacteria	Proteobacteria	Gammaproteobacteria	Burkholderiales	Neisseriaceae	uncultured	uncultured_bacterium
37bc1acc4083033db0eda6253eb27a01	ASV1146	d__Bacteria	Firmicutes	Clostridia	Peptostreptococcales-Tissierellales	Peptostreptococcales-Tissierellales	Anaerococcus	uncultured_bacterium
65de1eaa5c80fac9e5a2c5b52441ee29	ASV1147	d__Bacteria	Proteobacteria	Alphaproteobacteria	Sphingomonadales	Sphingomonadaceae	Sphingomonas	NA
15b511ff83cc8097154556e6f2f5068e	ASV1148	d__Bacteria	Proteobacteria	Gammaproteobacteria	Burkholderiales	Alcaligenaceae	Achromobacter	NA
bfde652326c47782655256260f875274	ASV1149	d__Bacteria	Proteobacteria	Gammaproteobacteria	Pseudomonadales	Moraxellaceae	Moraxella	Moraxella_atlantae
3d98e94ba77aa0d95c2aa86b1e5b2729	ASV1150	d__Bacteria	Proteobacteria	Gammaproteobacteria	Enterobacterales	Erwiniaceae	NA	NA
ae648180cd50b48fe88c521ba9404718	ASV1151	d__Bacteria	Bacteroidota	Bacteroidia	Bacteroidales	Prevotellaceae	Prevotella	Prevotella_salivae
16d4ea99379a4e5ebf3f820357a9ec12	ASV1152	d__Bacteria	Firmicutes	Clostridia	Lachnospirales	Lachnospiraceae	[Ruminococcus]_gauvreauii_group	NA
7f12ef090e1a73c954011f6999416fe0	ASV1153	d__Bacteria	Bacteroidota	Bacteroidia	Sphingobacteriales	Sphingobacteriaceae	Sphingobacterium	Sphingobacterium_daejeonense
2afc435d99df01372dc76bcbeca791ae	ASV1154	d__Bacteria	Proteobacteria	Alphaproteobacteria	Rickettsiales	Mitochondria	Mitochondria	Arachis_hypogaea
39a688974ef42104059262c9fee17f2e	ASV1155	d__Bacteria	Firmicutes	Clostridia	Peptostreptococcales-Tissierellales	Peptostreptococcales-Tissierellales	Anaerococcus	Anaerococcus_prevotii
825e4c84876c74b8efbdce368765b08b	ASV1156	d__Bacteria	Actinobacteriota	Actinobacteria	Pseudonocardiales	Pseudonocardiaceae	Saccharopolyspora	NA
8c8dccf3e1d2c946f66d30744a112ec1	ASV1157	d__Bacteria	Proteobacteria	Alphaproteobacteria	Rhizobiales	Rhizobiaceae	Aliihoeflea	uncultured_Aliihoeflea
19826ba0b49adb4aab988ef61fa59938	ASV1158	d__Bacteria	Firmicutes	Bacilli	Staphylococcales	Staphylococcaceae	Staphylococcus	NA
0569925ad189da0d01ec4dc710c62ee5	ASV1159	d__Bacteria	Actinobacteriota	Actinobacteria	Corynebacteriales	Dietziaceae	Dietzia	NA
ac7dd26f0a5e741b98d9572070969d31	ASV1160	d__Bacteria	Actinobacteriota	Actinobacteria	Micrococcales	Microbacteriaceae	Agrococcus	NA
ae5e3cde2d868bdaa67a29ba44154bff	ASV1161	d__Bacteria	Firmicutes	Negativicutes	Veillonellales-Selenomonadales	Veillonellaceae	Veillonella	NA
e2bac224814e352860d9b23f91d9d72f	ASV1162	d__Bacteria	Bacteroidota	Bacteroidia	Flavobacteriales	Weeksellaceae	Chryseobacterium	Chryseobacterium_anthropi
194aad8dfc5858d74fcb40b2420faeb7	ASV1163	d__Bacteria	Actinobacteriota	Actinobacteria	Micrococcales	Dermacoccaceae	Kytococcus	NA
922db7c5813e70c17369f2c1977cd891	ASV1164	d__Bacteria	Proteobacteria	Alphaproteobacteria	Sphingomonadales	Sphingomonadaceae	Novosphingobium	Novosphingobium_lotistagni
a80354b0f0f3bbc0cdefb9bc14910b1a	ASV1165	d__Bacteria	Actinobacteriota	Actinobacteria	Actinomycetales	Actinomycetaceae	Actinomyces	NA
039aa10851da48633b422764ba7a8659	ASV1166	d__Bacteria	Proteobacteria	Gammaproteobacteria	Pseudomonadales	Moraxellaceae	Acinetobacter	NA
117fcccadb6dbb4166e9c6dc2cda76a9	ASV1167	d__Bacteria	Actinobacteriota	Actinobacteria	Corynebacteriales	Corynebacteriaceae	Corynebacterium	NA
a9ba81e57e546d8ea7e623d47c880b0f	ASV1168	d__Bacteria	Actinobacteriota	Actinobacteria	Micrococcales	Micrococcaceae	Nesterenkonia	NA
1f911021e7aeaec3835f391021a29553	ASV1169	d__Bacteria	Proteobacteria	Gammaproteobacteria	Burkholderiales	Burkholderiaceae	Burkholderia-Caballeronia-Paraburkholderia	NA
384d4c681853c4875391719d0bda7221	ASV1170	d__Bacteria	Actinobacteriota	Actinobacteria	Bifidobacteriales	Bifidobacteriaceae	Bifidobacterium	Bifidobacterium_breve
2903f2e41955a0f7fe924306eadea605	ASV1171	d__Bacteria	Proteobacteria	Gammaproteobacteria	Pasteurellales	Pasteurellaceae	Haemophilus	NA
8f3c8cb8544640becafb5777eb7a5858	ASV1172	d__Bacteria	Firmicutes	Clostridia	Peptostreptococcales-Tissierellales	Peptostreptococcales-Tissierellales	Parvimonas	NA
fd8df227475ea9c5563508447ea58dbf	ASV1173	d__Bacteria	Proteobacteria	Gammaproteobacteria	Burkholderiales	Comamonadaceae	Comamonas	NA
fee29df4ce2bd79effd2d0e5c910a928	ASV1174	d__Bacteria	Actinobacteriota	Actinobacteria	Corynebacteriales	Corynebacteriaceae	Corynebacterium	NA
41682098a5c0519b64bed198a3832471	ASV1175	d__Bacteria	Actinobacteriota	Actinobacteria	Frankiales	Geodermatophilaceae	Antricoccus	uncultured_bacterium
0017936940b8ea648e8e16d793c7b25f	ASV1176	d__Bacteria	Firmicutes	Bacilli	Staphylococcales	Staphylococcaceae	Staphylococcus	NA
b75fd09f0667b0925d06bdecc5bc7dd7	ASV1177	d__Bacteria	Firmicutes	Clostridia	Peptostreptococcales-Tissierellales	Peptostreptococcales-Tissierellales	Anaerococcus	NA
d1ae7f18ff0ceb7a151975501058036a	ASV1178	d__Bacteria	Proteobacteria	Alphaproteobacteria	Sphingomonadales	Sphingomonadaceae	Sphingomonas	NA
edc06e5f20535c71071803ccc27290d8	ASV1179	d__Bacteria	Firmicutes	Clostridia	Lachnospirales	Lachnospiraceae	Dorea	Dorea_formicigenerans
810c58c10c97b4d978ac1bbfb5191732	ASV1180	d__Bacteria	Chloroflexi	Chloroflexia	Thermomicrobiales	JG30-KF-CM45	JG30-KF-CM45	bacterium_QTYC46b
27500f816cea271ad373c19e5bc6aa11	ASV1181	d__Bacteria	Actinobacteriota	Actinobacteria	Corynebacteriales	Corynebacteriaceae	Corynebacterium	Corynebacterium_genitalium
e11ea335680e0bd8b96a875c736c1036	ASV1182	d__Bacteria	Firmicutes	Bacilli	Bacillales	Bacillaceae	Bacillus	NA
afb082bc3c79bea651cf3a01b5fc610f	ASV1183	d__Bacteria	Firmicutes	Clostridia	Peptostreptococcales-Tissierellales	Peptostreptococcales-Tissierellales	Anaerococcus	Anaerococcus_lactolyticus
bb35a35e317aeaf3cdd5bef973af2498	ASV1184	d__Bacteria	Firmicutes	Clostridia	Lachnospirales	Lachnospiraceae	[Ruminococcus]_torques_group	NA
1e2db9a868dd44fd2e8c7f9429c722dc	ASV1185	d__Bacteria	Actinobacteriota	Actinobacteria	Pseudonocardiales	Pseudonocardiaceae	Saccharopolyspora	Saccharopolyspora_aidingensis
38e9e5085d79d34b9124596de69e149b	ASV1186	d__Bacteria	Proteobacteria	Gammaproteobacteria	Pseudomonadales	Moraxellaceae	Acinetobacter	Acinetobacter_parvus
5ef1fdb73607d5daf638217b83c4af49	ASV1187	d__Bacteria	Actinobacteriota	Acidimicrobiia	Microtrichales	Iamiaceae	Iamia	metagenome
5d02351489181488741033268a1dd3a8	ASV1188	d__Bacteria	Actinobacteriota	Actinobacteria	Micrococcales	Micrococcaceae	Glutamicibacter	NA
3cc5dd0de995b4f9d04f864aa3ce9d5e	ASV1189	d__Bacteria	Proteobacteria	Alphaproteobacteria	Sphingomonadales	Sphingomonadaceae	Sphingomonas	NA
e3b78afa8347caa1c7df1f28ef0b3a1f	ASV1190	d__Bacteria	Proteobacteria	Alphaproteobacteria	Rickettsiales	Mitochondria	Mitochondria	Arachis_hypogaea
7be8b9d4900c31f2a4274e8714108385	ASV1191	d__Bacteria	Actinobacteriota	Actinobacteria	Corynebacteriales	Nocardiaceae	Nocardia	Nocardia_tenerifensis
a7d876930a2ee9b9816042d86e83aff4	ASV1192	d__Bacteria	Firmicutes	Bacilli	Bacillales	Bacillaceae	Bacillus	NA
414380f848f722bfc18a0ddaa24f4e44	ASV1193	d__Bacteria	Firmicutes	Clostridia	Peptostreptococcales-Tissierellales	Peptostreptococcales-Tissierellales	Peptoniphilus	uncultured_organism
610d937d653dd1a732f24d6042ea3b43	ASV1194	d__Bacteria	Patescibacteria	Saccharimonadia	Saccharimonadales	Saccharimonadaceae	NA	NA
75a5b72e3a36dd4bb686efa980e6e6d5	ASV1195	d__Bacteria	Proteobacteria	Gammaproteobacteria	Burkholderiales	Neisseriaceae	Neisseria	NA
7b6094d25c254f7af0cd231f017f16e2	ASV1196	d__Bacteria	Proteobacteria	Alphaproteobacteria	Sphingomonadales	Sphingomonadaceae	Sphingomonas	NA
cbb05a8e0cde1e1d998b08491eb00cc6	ASV1197	d__Bacteria	Firmicutes	Bacilli	Staphylococcales	Staphylococcaceae	Macrococcus	NA
0300f34d01adc7df9ada1a78dede66f7	ASV1198	d__Bacteria	Proteobacteria	Alphaproteobacteria	Rhizobiales	Beijerinckiaceae	Bosea	NA
9ae75bd5a59471f4a7e594e3a5f056d3	ASV1199	d__Bacteria	Proteobacteria	Alphaproteobacteria	Sphingomonadales	Sphingomonadaceae	Sphingomonas	NA
d6ee1dc41f30e39611a84a360450f6bc	ASV1200	d__Bacteria	Actinobacteriota	Actinobacteria	Corynebacteriales	Dietziaceae	Dietzia	Dietzia_sp.
4db397a6b33c3f3dd434e2141ea5528a	ASV1201	d__Bacteria	Cyanobacteria	Cyanobacteriia	Chloroplast	Chloroplast	Chloroplast	Epipyxis_sp.
13e6de239d456caac01138d6d81ba83b	ASV1202	d__Bacteria	Firmicutes	Bacilli	Staphylococcales	Staphylococcaceae	Salinicoccus	uncultured_bacterium
565b4f421328126f98e9f2aff31630f1	ASV1203	d__Bacteria	Proteobacteria	Gammaproteobacteria	Enterobacterales	Erwiniaceae	Pantoea	NA
6a76bb78714e87c7f7f9b0f0f4943c1b	ASV1204	d__Bacteria	Actinobacteriota	Actinobacteria	Micrococcales	Dermabacteraceae	Brachybacterium	NA
a55e4d55cee57525f50a2a2bf4ecb0d1	ASV1205	d__Bacteria	Fusobacteriota	Fusobacteriia	Fusobacteriales	Fusobacteriaceae	Fusobacterium	Fusobacterium_sp.
3aec942c06a432d08cbb8a3d17a2db19	ASV1206	d__Bacteria	Firmicutes	Bacilli	Erysipelotrichales	Erysipelotrichaceae	Faecalitalea	Absiella_dolichum
0bb47f6e088c63eec1cf288aebc80ab3	ASV1207	d__Bacteria	Firmicutes	Bacilli	Lactobacillales	Lactobacillaceae	Lactobacillus	Lactobacillus_mucosae
47db3cf9038e3b3f487f5273a97bec59	ASV1208	d__Bacteria	Actinobacteriota	Actinobacteria	Micrococcales	Brevibacteriaceae	Brevibacterium	NA
67b46458cc15a0c0dbef92a786221764	ASV1209	d__Bacteria	Actinobacteriota	Actinobacteria	Pseudonocardiales	Pseudonocardiaceae	Saccharopolyspora	NA
93b58b0ba0d326e9c8d1a81f8672c16a	ASV1210	d__Bacteria	Firmicutes	Clostridia	Lachnospirales	Lachnospiraceae	[Ruminococcus]_torques_group	NA
afd708f7346a3c4000779d6b6a31fdca	ASV1211	d__Bacteria	Firmicutes	Bacilli	Staphylococcales	Staphylococcaceae	Staphylococcus	NA
ec793c1332f9db7dc2c9fd33e0faa6fc	ASV1212	d__Bacteria	Proteobacteria	Gammaproteobacteria	Pseudomonadales	Pseudomonadaceae	Pseudomonas	Pseudomonas_luteola
f435a3edc3d4bcf43883560668468bb5	ASV1213	d__Bacteria	Bacteroidota	Bacteroidia	Bacteroidales	Prevotellaceae	Alloprevotella	NA
1d706cfeebc0d84f92a2b76fc6d16223	ASV1214	d__Bacteria	Proteobacteria	Gammaproteobacteria	Pseudomonadales	Moraxellaceae	Acinetobacter	NA
675f287d70a622c1c4cd8e1b634e8aed	ASV1215	d__Bacteria	Proteobacteria	Alphaproteobacteria	Rhizobiales	Beijerinckiaceae	Methylocystis	NA
5f8b99d96b9fb65e12c944b3f8bd38b9	ASV1216	d__Bacteria	Proteobacteria	Gammaproteobacteria	Burkholderiales	Burkholderiaceae	Burkholderia-Caballeronia-Paraburkholderia	NA
128971dea35a8d46e0604b4364554e99	ASV1217	d__Bacteria	Firmicutes	Bacilli	Lactobacillales	Leuconostocaceae	Weissella	NA
dab0c818b35f8a369a662222aad94e0a	ASV1218	d__Bacteria	Actinobacteriota	Actinobacteria	Corynebacteriales	Corynebacteriaceae	Corynebacterium	Corynebacterium_urealyticum
a5154e4def744f6f570db2ccd422b46d	ASV1219	d__Bacteria	Actinobacteriota	Actinobacteria	Corynebacteriales	Corynebacteriaceae	Corynebacterium	Corynebacterium_riegelii
71fd06bf8c25e42ed875df9c9ed704f7	ASV1220	d__Bacteria	Proteobacteria	Alphaproteobacteria	Caulobacterales	Caulobacteraceae	Brevundimonas	Brevundimonas_diminuta
c78b4eff98ee648b80b09c68867be26b	ASV1221	d__Bacteria	Proteobacteria	Gammaproteobacteria	Pseudomonadales	Pseudomonadaceae	Pseudomonas	NA
d1316b26e5350da36e6456499ecdfe18	ASV1222	d__Bacteria	Actinobacteriota	Actinobacteria	Micrococcales	Micrococcaceae	NA	NA
3763ead28bde147164e42397f91e657e	ASV1223	d__Bacteria	Proteobacteria	Gammaproteobacteria	Pseudomonadales	Moraxellaceae	Acinetobacter	NA
39b365b0c0ce4c0e1165fd6da67ec3a1	ASV1224	d__Bacteria	Firmicutes	Bacilli	Lactobacillales	Streptococcaceae	Streptococcus	NA
92ee7026b17078529eae3d483f13aa5a	ASV1225	d__Bacteria	Proteobacteria	Gammaproteobacteria	Burkholderiales	Oxalobacteraceae	Massilia	NA
b2b3c0f0b487edaf28d7a348b354cdcb	ASV1226	d__Bacteria	Proteobacteria	Gammaproteobacteria	Pseudomonadales	Moraxellaceae	Acinetobacter	NA
6cf968423adfe679523128ca8c406da0	ASV1227	d__Bacteria	Firmicutes	Bacilli	Lactobacillales	Leuconostocaceae	Weissella	NA
4d922e6cb876368557259293633e0530	ASV1228	d__Bacteria	Firmicutes	Bacilli	Lactobacillales	Leuconostocaceae	Fructobacillus	Fructobacillus_tropaeoli
d6ae070cd66447db8672f176f699951e	ASV1229	d__Bacteria	Actinobacteriota	Actinobacteria	Micrococcales	Dermabacteraceae	Helcobacillus	uncultured_bacterium
5354b5f62e45014a1b54b8ad68cfa269	ASV1230	d__Bacteria	Firmicutes	Negativicutes	Veillonellales-Selenomonadales	Veillonellaceae	Veillonella	NA
20c68d5c80f56081597dea238c4c7697	ASV1231	d__Bacteria	Actinobacteriota	Actinobacteria	Micrococcales	Intrasporangiaceae	Ornithinimicrobium	NA
dc68e1b6e4a1ed88e5a33ea0299679e3	ASV1232	d__Bacteria	Proteobacteria	Alphaproteobacteria	Rhizobiales	Beijerinckiaceae	Methylobacterium-Methylorubrum	NA
97cd482154d7c1e0e6e0187447809005	ASV1233	d__Bacteria	Proteobacteria	Gammaproteobacteria	Burkholderiales	Oxalobacteraceae	Undibacterium	uncultured_bacterium
b690d6afef9f76e0b1ad6a2b7359e012	ASV1234	d__Bacteria	Proteobacteria	Gammaproteobacteria	Pseudomonadales	Moraxellaceae	Acinetobacter	Acinetobacter_baylyi
7405f23d9badea1ded30e34bf5425db7	ASV1235	d__Bacteria	Firmicutes	Negativicutes	Veillonellales-Selenomonadales	Veillonellaceae	Megasphaera	Veillonellaceae_bacterium
406735ceb6b0aa542c3fcfb7a3b25f1f	ASV1236	d__Bacteria	Actinobacteriota	Actinobacteria	Propionibacteriales	Propionibacteriaceae	NA	NA
1118f8e8ecb7d1c13181dd60655afe8b	ASV1237	d__Bacteria	Actinobacteriota	Actinobacteria	Corynebacteriales	Corynebacteriaceae	Corynebacterium	NA
63d0d12bca42ca1d5edc100ff863fe0b	ASV1238	d__Bacteria	Proteobacteria	Gammaproteobacteria	Pseudomonadales	Pseudomonadaceae	Pseudomonas	Pseudomonas_matsuisoli
d88e8d90a154f69413fe6932e7a6d018	ASV1239	d__Bacteria	Cyanobacteria	Cyanobacteriia	Cyanobacteriales	NA	NA	NA
4abaa483334092f021534a979086baeb	ASV1240	d__Bacteria	Bacteroidota	Bacteroidia	Bacteroidales	Bacteroidaceae	Bacteroides	Bacteroides_dorei
75fb1f530e2faab8aa4cbc5f91ad9298	ASV1241	d__Bacteria	Actinobacteriota	Actinobacteria	Micrococcales	Microbacteriaceae	Microbacterium	NA
d5388d445ac1d1293ea49ba61619a13c	ASV1242	d__Bacteria	Proteobacteria	Alphaproteobacteria	Rhodobacterales	Rhodobacteraceae	Gemmobacter	NA
680a4c8cd1406cf29c4af6d91a5ace8e	ASV1243	d__Bacteria	Bdellovibrionota	Bdellovibrionia	Bacteriovoracales	Bacteriovoracaceae	Peredibacter	metagenome
29779c776f4f308a33f69f0412ce4971	ASV1244	d__Bacteria	Actinobacteriota	Actinobacteria	Corynebacteriales	Nocardiaceae	Gordonia	Gordonia_sputi
8db70d3be407a995de78e7bac388d297	ASV1245	d__Bacteria	Proteobacteria	Gammaproteobacteria	Burkholderiales	Comamonadaceae	Acidovorax	NA
b232cc1c73efa41d3f3978858d9527d2	ASV1246	d__Bacteria	Actinobacteriota	Actinobacteria	Micrococcales	Micrococcaceae	Micrococcus	NA
46d4751eaffd20021a4378413b4da395	ASV1247	d__Bacteria	Actinobacteriota	Actinobacteria	Propionibacteriales	Propionibacteriaceae	Propioniciclava	NA
46e1cc50aa767178ea8c6e3d06eba6df	ASV1248	d__Bacteria	Proteobacteria	Gammaproteobacteria	Enterobacterales	Enterobacteriaceae	NA	NA
0f93b8a8bbe7aa9f8458e8bd9f53f6db	ASV1249	d__Bacteria	Proteobacteria	Gammaproteobacteria	Burkholderiales	Neisseriaceae	Neisseria	NA
086610da62b1409bbac2115b2a70c284	ASV1250	d__Bacteria	Actinobacteriota	Actinobacteria	Micrococcales	Microbacteriaceae	Microbacterium	NA
5c7b10d3d4209b0ba6930d252f2ee429	ASV1251	d__Bacteria	Patescibacteria	Saccharimonadia	Saccharimonadales	Saccharimonadaceae	TM7a	uncultured_bacterium
c7d1ed6c70202259164edf3ee7806f0c	ASV1252	d__Bacteria	Firmicutes	Clostridia	Lachnospirales	Lachnospiraceae	Blautia	NA
4873bf4861d68290846fbf9c3ff3a3cd	ASV1253	d__Bacteria	Firmicutes	Bacilli	Staphylococcales	Staphylococcaceae	Jeotgalicoccus	NA
c6da490b249d5d89af322503daac81d9	ASV1254	d__Bacteria	Bacteroidota	Bacteroidia	Bacteroidales	Prevotellaceae	Prevotella	metagenome
6d03a450f20156b8b7cb0dd74b43a3b6	ASV1255	d__Bacteria	Bacteroidota	Bacteroidia	Sphingobacteriales	Sphingobacteriaceae	Sphingobacterium	Sphingobacterium_chuzhouense
834f590ead56cc2f3da8a348a342290a	ASV1256	d__Bacteria	Proteobacteria	Gammaproteobacteria	Enterobacterales	Enterobacteriaceae	NA	NA
b5a69b34cdbf293771709b8d657bc48f	ASV1257	d__Bacteria	Actinobacteriota	Actinobacteria	Propionibacteriales	Propionibacteriaceae	Aestuariimicrobium	uncultured_bacterium
2eedf896e95f02090d22dd3e68742ce7	ASV1258	d__Bacteria	Firmicutes	Clostridia	Lachnospirales	Lachnospiraceae	Blautia	NA
ceb2955df887b07dbaefd2ac9fc5935a	ASV1259	d__Bacteria	Firmicutes	Clostridia	Peptostreptococcales-Tissierellales	Peptostreptococcales-Tissierellales	Helcococcus	Helcococcus_sueciensis
7cd55dc3ddd0812c3c41218180712c11	ASV1260	d__Bacteria	Actinobacteriota	Actinobacteria	Micrococcales	Micrococcaceae	Micrococcus	NA
97d5269d39a0eae35715f8f6c9219ea5	ASV1261	d__Bacteria	Proteobacteria	Alphaproteobacteria	Sphingomonadales	Sphingomonadaceae	Sphingomonas	NA
3b6ddd8d31929826068624d266a6796f	ASV1262	d__Bacteria	Actinobacteriota	Actinobacteria	Corynebacteriales	Corynebacteriaceae	Lawsonella	NA
dec052ae2bdc3e9c2611709b0b6c5c5d	ASV1263	d__Bacteria	Actinobacteriota	Actinobacteria	Corynebacteriales	Nocardiaceae	Gordonia	NA
3a81bcf362e165688715dfaadc95f793	ASV1264	d__Bacteria	Bacteroidota	Bacteroidia	Cytophagales	Spirosomaceae	Flectobacillus	Flectobacillus_sp.
3cd0b1e39fde07bb0d1657d738189fb2	ASV1265	d__Bacteria	Actinobacteriota	Actinobacteria	Corynebacteriales	Dietziaceae	Dietzia	Dietzia_timorensis
9e17a5a56a0cf7549b51446131590e11	ASV1266	d__Bacteria	Myxococcota	Myxococcia	Myxococcales	Myxococcaceae	NA	NA
aa35348eee30ef914316601388d7226a	ASV1267	d__Bacteria	Firmicutes	Bacilli	Staphylococcales	Staphylococcaceae	Aliicoccus	uncultured_bacterium
5059132196172ace4e087bccfe9e595d	ASV1268	d__Bacteria	Actinobacteriota	Actinobacteria	Micrococcales	Micrococcaceae	Arthrobacter	Arthrobacter_woluwensis
dcf5109954ff47c2e2ba07352620cf59	ASV1269	d__Bacteria	Bdellovibrionota	Bdellovibrionia	Bacteriovoracales	Bacteriovoracaceae	Peredibacter	metagenome
092e2d6deb4e96f0e39a2a859db32980	ASV1270	d__Bacteria	Firmicutes	Clostridia	Clostridia_UCG-014	Clostridia_UCG-014	Clostridia_UCG-014	NA
e3417b793e51af59b0af48d725e71f48	ASV1271	d__Bacteria	Fusobacteriota	Fusobacteriia	Fusobacteriales	Leptotrichiaceae	Leptotrichia	NA
6b417b39f34767c53390a496d5935576	ASV1272	d__Bacteria	Firmicutes	Bacilli	Staphylococcales	Staphylococcaceae	Auricoccus-Abyssicoccus	Auricoccus_indicus
1ba80c200c57657db84b4b9b8885cb97	ASV1273	d__Bacteria	Firmicutes	Clostridia	Peptostreptococcales-Tissierellales	Peptostreptococcales-Tissierellales	Fenollaria	uncultured_bacterium
17627c4e118f558c27b7e6facbea825f	ASV1274	d__Bacteria	Proteobacteria	Gammaproteobacteria	Xanthomonadales	Xanthomonadaceae	Thermomonas	uncultured_bacterium
a0fa0fdb5e8d8c8598d96bbbff1a1ff4	ASV1275	d__Bacteria	Proteobacteria	Gammaproteobacteria	Enterobacterales	Enterobacteriaceae	NA	NA
b41a4de0b74364df2d279b878e7174f2	ASV1276	d__Bacteria	Actinobacteriota	Actinobacteria	Micrococcales	Micrococcaceae	Glutamicibacter	NA
a1a0a8245acb925655bf03c29051926c	ASV1277	d__Bacteria	Actinobacteriota	Actinobacteria	Propionibacteriales	Nocardioidaceae	Nocardioides	NA
fb10a71e6882bbadbe387c4ba0724195	ASV1278	d__Bacteria	Proteobacteria	Alphaproteobacteria	Rhizobiales	Rhizobiales_Incertae_Sedis	Phreatobacter	Methylobacteriaceae_bacterium
70a06186aa6c679e9d9b9e2856362413	ASV1279	d__Bacteria	Proteobacteria	Gammaproteobacteria	Burkholderiales	Comamonadaceae	Acidovorax	NA
e7171c91cf7eae6bf8e6d06374d9fe01	ASV1280	d__Bacteria	Actinobacteriota	Actinobacteria	Micrococcales	Microbacteriaceae	Microbacterium	NA
b3cc5518ec37a59e71c9267666592cb3	ASV1281	d__Bacteria	Actinobacteriota	Actinobacteria	Micrococcales	Micrococcaceae	Garicola	uncultured_bacterium
4cdf36c21adce2ca6150ad40f3a0fb7d	ASV1282	d__Bacteria	Firmicutes	Clostridia	Peptostreptococcales-Tissierellales	Peptostreptococcales-Tissierellales	Anaerococcus	NA
1f4b0dac3a008880a2883543871d975d	ASV1283	d__Bacteria	Patescibacteria	Saccharimonadia	Saccharimonadales	Saccharimonadaceae	TM7a	uncultured_bacterium
3ff8524e9e66ba048c1ae7a3ec302f37	ASV1284	d__Bacteria	Actinobacteriota	Actinobacteria	Corynebacteriales	Corynebacteriaceae	Corynebacterium	NA
a4c893e305345112df621a0b741e4b47	ASV1285	d__Bacteria	Proteobacteria	Alphaproteobacteria	Sphingomonadales	Sphingomonadaceae	Sphingomonas	NA
561743f6387500be03b6419cd69ae4a3	ASV1286	d__Bacteria	Firmicutes	Bacilli	Lactobacillales	Aerococcaceae	Globicatella	uncultured_bacterium
a6c0f44c18cc7f5a59e4e82ae8179862	ASV1287	d__Bacteria	Proteobacteria	Gammaproteobacteria	Enterobacterales	Enterobacteriaceae	NA	NA
9249acd58f3f31e4a5bff6ce2f67cef5	ASV1288	d__Bacteria	Actinobacteriota	Actinobacteria	Micrococcales	Micrococcaceae	Glutamicibacter	NA
b2f76d128bfa41c5072fe922ba752a24	ASV1289	d__Bacteria	Proteobacteria	Gammaproteobacteria	Xanthomonadales	Xanthomonadaceae	Stenotrophomonas	NA
f106588e7ccc5e4b8e34574961cd90f0	ASV1290	d__Bacteria	Proteobacteria	Gammaproteobacteria	Enterobacterales	Enterobacteriaceae	NA	NA
50d40ea59c1804bb86273c6474087e9a	ASV1291	d__Bacteria	Proteobacteria	Gammaproteobacteria	Pseudomonadales	Moraxellaceae	Psychrobacter	NA
57ad242264b3e151db9bdd840c8fff1f	ASV1292	d__Bacteria	Actinobacteriota	Actinobacteria	Corynebacteriales	Corynebacteriaceae	Corynebacterium	Corynebacterium_aurimucosum
297a0160c413cb70c906d0beb710de07	ASV1293	d__Bacteria	Actinobacteriota	Actinobacteria	Pseudonocardiales	Pseudonocardiaceae	Saccharopolyspora	NA
0c56170a33a95fdef969087744b34067	ASV1294	d__Bacteria	Cyanobacteria	Cyanobacteriia	Chloroplast	Chloroplast	Chloroplast	Epipyxis_sp.
41621221d558d8e5040dc885788eefe4	ASV1295	d__Bacteria	Actinobacteriota	Actinobacteria	Corynebacteriales	Corynebacteriaceae	Corynebacterium	Corynebacterium_ammoniagenes
a4beac1d295378806e5869470309c0d2	ASV1296	d__Bacteria	Actinobacteriota	Actinobacteria	Actinomycetales	Actinomycetaceae	Actinomyces	Actinomyces_graevenitzii
3e2e7b6b6d13fe94f7cb67d905d7565c	ASV1297	d__Bacteria	Firmicutes	Bacilli	Staphylococcales	Staphylococcaceae	Staphylococcus	NA
bcad0901758c0450f4f73d2cd1d1f960	ASV1298	d__Bacteria	Firmicutes	Bacilli	Bacillales	Bacillaceae	Bacillus	NA
e41e904851971f82c3434aac8b6a3da5	ASV1299	d__Bacteria	Firmicutes	Bacilli	Staphylococcales	Staphylococcaceae	Jeotgalicoccus	NA
68e11c8adc860715908ce4a45cd25676	ASV1300	d__Bacteria	Proteobacteria	Gammaproteobacteria	Burkholderiales	Neisseriaceae	Neisseria	NA
3296f45e7246a1f6829bbaaebf42521c	ASV1301	d__Bacteria	Actinobacteriota	Actinobacteria	Corynebacteriales	Corynebacteriaceae	Corynebacterium	Corynebacterium_imitans
dd8c8d60bfca3e1df01a4bbff8d3326e	ASV1302	d__Bacteria	Proteobacteria	Alphaproteobacteria	Sphingomonadales	Sphingomonadaceae	Sphingomonas	NA
5d196888d903a899fb8aee85312ae125	ASV1303	d__Bacteria	Proteobacteria	Alphaproteobacteria	Rhizobiales	Rhizobiaceae	uncultured	NA
090ca2f93cd06261fbdf11f905df0717	ASV1304	d__Bacteria	Bacteroidota	Bacteroidia	Bacteroidales	Prevotellaceae	Prevotella	Prevotella_disiens
c64d0b194420756c348758b5e64f855e	ASV1305	d__Bacteria	Proteobacteria	Alphaproteobacteria	Rhizobiales	Rhizobiaceae	Allorhizobium-Neorhizobium-Pararhizobium-Rhizobium	NA
832e56a198a6f62814c1843c94056909	ASV1306	d__Bacteria	Firmicutes	Bacilli	Bacillales	Planococcaceae	Solibacillus	NA
19d34bdbbf1811bb7a18d48c16c8b5cc	ASV1307	d__Bacteria	Proteobacteria	Gammaproteobacteria	Pseudomonadales	Moraxellaceae	Acinetobacter	NA
c9af95666dd42b017e3428deea528acc	ASV1308	d__Bacteria	Firmicutes	Clostridia	Oscillospirales	Ruminococcaceae	Subdoligranulum	NA
c7fc5eaa8beb5347cabf0b02d8cf11b0	ASV1309	d__Bacteria	Actinobacteriota	Actinobacteria	Micrococcales	Intrasporangiaceae	Arsenicicoccus	Arsenicicoccus_piscis
47a542dc056e590f7d6ed660f77e2788	ASV1310	d__Bacteria	Bacteroidota	Bacteroidia	Bacteroidales	Prevotellaceae	Alloprevotella	NA
4f54a94d998a9ccd9a9365c5eadc5bc5	ASV1311	d__Bacteria	Actinobacteriota	Actinobacteria	Micrococcales	Micrococcaceae	Pseudoglutamicibacter	Pseudoglutamicibacter_cumminsii
4335c6f17291687871b83669d14f6cce	ASV1312	d__Bacteria	Actinobacteriota	Coriobacteriia	Coriobacteriales	Eggerthellaceae	Senegalimassilia	uncultured_bacterium
60e0a40456ca4c81abab3d2095f1a2d3	ASV1313	d__Bacteria	Proteobacteria	Alphaproteobacteria	Caulobacterales	Caulobacteraceae	Brevundimonas	NA
089a1f1f72e5358297250366530029ed	ASV1314	d__Bacteria	Firmicutes	Bacilli	Staphylococcales	Gemellaceae	Gemella	NA
3416b43e92ac8d015a353740fac896b2	ASV1315	d__Bacteria	Proteobacteria	Gammaproteobacteria	Enterobacterales	Enterobacteriaceae	NA	NA
c21a99ce1e34f2b739248d9801c50165	ASV1316	d__Bacteria	NA	NA	NA	NA	NA	NA
0b49ac64303dab0742b3623157119c9f	ASV1317	d__Bacteria	Firmicutes	Bacilli	Lactobacillales	Lactobacillaceae	Lactobacillus	Lactobacillus_brevis
e6f19b84c553efbfa54961fbd3a46df0	ASV1318	d__Bacteria	Actinobacteriota	Actinobacteria	Propionibacteriales	Propionibacteriaceae	Tessaracoccus	NA
3301fcf2344cce78794df1e821684594	ASV1319	d__Bacteria	Planctomycetota	Planctomycetes	Gemmatales	Gemmataceae	Fimbriiglobus	uncultured_bacterium
442bfddf341af9a5fd091cd8d8688994	ASV1320	d__Bacteria	Firmicutes	Bacilli	Staphylococcales	Staphylococcaceae	Staphylococcus	NA
e99ffb4e20e50a24ed838124d5800580	ASV1321	d__Bacteria	Cyanobacteria	Cyanobacteriia	Cyanobacteriales	Xenococcaceae	Pleurocapsa_PCC-7319	NA
cfc47e8be508d0cbc5f605141df3f735	ASV1322	d__Bacteria	Actinobacteriota	Actinobacteria	Actinomycetales	Actinomycetaceae	Flaviflexus	uncultured_bacterium
586f52fb971e5e85ac35170c5b23171f	ASV1323	d__Bacteria	Firmicutes	Bacilli	Bacillales	Bacillaceae	Bacillus	NA
158587530843219a49cc73f8f1254457	ASV1324	d__Bacteria	Cyanobacteria	Cyanobacteriia	Chloroplast	Chloroplast	Chloroplast	NA
b4fec2cd4496e2c8740829878e188db1	ASV1325	d__Bacteria	Actinobacteriota	Actinobacteria	Micrococcales	Microbacteriaceae	Pseudoclavibacter	NA
8be0997bb53a6f0323ca0d77139302b5	ASV1326	d__Bacteria	Actinobacteriota	Actinobacteria	Micrococcales	Microbacteriaceae	Microbacterium	NA
12d737c4baa575cd3d348363141f598e	ASV1327	d__Bacteria	Firmicutes	Bacilli	Staphylococcales	Staphylococcaceae	Staphylococcus	NA
a39d801345fa448b725cc560f78f64bd	ASV1328	d__Bacteria	Firmicutes	Clostridia	Oscillospirales	Ruminococcaceae	Ruminococcus	NA
86f381c4832e0c429e77e457d7177718	ASV1329	d__Bacteria	Proteobacteria	Alphaproteobacteria	Rhizobiales	Devosiaceae	Devosia	NA
d62850ef1e2cc22bd67db4c1c911e735	ASV1330	d__Bacteria	Firmicutes	Bacilli	Bacillales	Bacillaceae	Bacillus	NA
b75fde52d3497c3b47e870705ea7a403	ASV1331	d__Bacteria	Proteobacteria	Gammaproteobacteria	Burkholderiales	Alcaligenaceae	Pelistega	Pelistega_sp.
0340afee1a77912ed8228aede58bc452	ASV1332	d__Bacteria	Firmicutes	Bacilli	Staphylococcales	Staphylococcaceae	Salinicoccus	Salinicoccus_albus
8d6c83679dcf1a99ad5c2f7a33a27912	ASV1333	d__Bacteria	Proteobacteria	Gammaproteobacteria	Pseudomonadales	Moraxellaceae	Psychrobacter	NA
9e26f83c479fd9b1bc6f9aed2bb12ea3	ASV1334	d__Bacteria	Actinobacteriota	Actinobacteria	Micrococcales	Intrasporangiaceae	Ornithinimicrobium	NA
342085d90671df25329dbde5787ba995	ASV1335	d__Bacteria	Actinobacteriota	Actinobacteria	Corynebacteriales	Corynebacteriaceae	Corynebacterium	Corynebacterium_jeikeium
4a9d28a3c32f00261f92d1da6cdd9243	ASV1336	d__Bacteria	Actinobacteriota	Actinobacteria	Micrococcales	Dermatophilaceae	Mobilicoccus	Mobilicoccus_caccae
e4af076e99a45e62042efc4d6a2d0b1c	ASV1337	d__Bacteria	Actinobacteriota	Actinobacteria	Pseudonocardiales	Pseudonocardiaceae	Saccharopolyspora	NA
854f8e7d460735f328f4d800139905ab	ASV1338	d__Bacteria	Firmicutes	Clostridia	Peptostreptococcales-Tissierellales	Peptostreptococcales-Tissierellales	Anaerococcus	uncultured_bacterium
ee762f2bfc2511c7c0e134c0f09e3184	ASV1339	d__Bacteria	Firmicutes	Bacilli	Lactobacillales	Enterococcaceae	Enterococcus	NA
bb9e175bcea7a23e070ce96bdd814003	ASV1340	d__Bacteria	Firmicutes	Negativicutes	Veillonellales-Selenomonadales	Veillonellaceae	Veillonella	Veillonella_montpellierensis
7bf300b632a1be9a1ea2c751ffb26128	ASV1341	d__Bacteria	Actinobacteriota	Actinobacteria	Propionibacteriales	Propionibacteriaceae	Tessaracoccus	Tessaracoccus_flavus
471938857d23b7da65c876d8bebbb902	ASV1342	d__Bacteria	Bacteroidota	Bacteroidia	Flavobacteriales	Weeksellaceae	Chryseobacterium	NA
6555376aec1dd184a736d591818edeb8	ASV1343	d__Bacteria	Actinobacteriota	Actinobacteria	Micrococcales	Brevibacteriaceae	Brevibacterium	uncultured_bacterium
1e870c64af7608a2cb5ffd2d5c5b01f3	ASV1344	d__Bacteria	Proteobacteria	Gammaproteobacteria	Enterobacterales	Enterobacteriaceae	Citrobacter	NA
4db1c37f492f4f3d1888bc23d4a7964f	ASV1345	d__Bacteria	Proteobacteria	Alphaproteobacteria	Sphingomonadales	Sphingomonadaceae	Sphingomonas	Sphingomonas_yabuuchiae
5bffa7bcaad75908e6a6bd709c718187	ASV1346	d__Bacteria	Actinobacteriota	Actinobacteria	Micrococcales	Microbacteriaceae	Microbacterium	NA
f7f3560ae794a2a5abd1cc7a9471d97b	ASV1347	d__Bacteria	Proteobacteria	Gammaproteobacteria	Aeromonadales	Succinivibrionaceae	Succinivibrio	NA
1dda23f2d447484e7b472035fd38848f	ASV1348	d__Bacteria	Bacteroidota	Bacteroidia	Flavobacteriales	Weeksellaceae	Cruoricaptor	Cruoricaptor_ignavus
6b340f7d68f7c9dc4a0a1f32cc250412	ASV1349	d__Bacteria	Firmicutes	Bacilli	Staphylococcales	Staphylococcaceae	Salinicoccus	NA
ca41da5f2abaa0099a2a9daed5ddcffd	ASV1350	d__Bacteria	Proteobacteria	Alphaproteobacteria	Sphingomonadales	Sphingomonadaceae	Sphingomonas	NA
14a5895bef212d7370ff7d86faacd44f	ASV1351	d__Bacteria	Actinobacteriota	Actinobacteria	Micrococcales	Micrococcaceae	NA	NA
6595bf6d80d00134f25b131c013be584	ASV1352	d__Bacteria	Proteobacteria	Gammaproteobacteria	Enterobacterales	Enterobacteriaceae	NA	NA
bfc12774cfc0261609437d40894516d1	ASV1353	d__Bacteria	Proteobacteria	Gammaproteobacteria	Burkholderiales	Alcaligenaceae	Oligella	Oligella_urethralis
053db9d36ca216e3bd0f043a3cda5f7c	ASV1354	d__Bacteria	Actinobacteriota	Actinobacteria	Micrococcales	Microbacteriaceae	Agrococcus	NA
c2b4febcd136a42591cc4db3c68bc872	ASV1355	d__Bacteria	Deinococcota	Deinococci	Deinococcales	Deinococcaceae	Deinococcus	NA
cac801a418d7fec65331b374a8a1f73b	ASV1356	d__Bacteria	Proteobacteria	Alphaproteobacteria	Rhizobiales	Rhizobiaceae	Allorhizobium-Neorhizobium-Pararhizobium-Rhizobium	NA
9df95bac3b81ed06c3ba255629cb6868	ASV1357	d__Bacteria	Firmicutes	Bacilli	Staphylococcales	Staphylococcaceae	Staphylococcus	NA
10a41d36d5a0d250e5a7a6d1131f1b8d	ASV1358	d__Bacteria	Firmicutes	Bacilli	Lactobacillales	Leuconostocaceae	Weissella	NA
e6609c03f93378eb7f1aca444e972a96	ASV1359	d__Bacteria	Actinobacteriota	Actinobacteria	Micrococcales	Brevibacteriaceae	Brevibacterium	NA
aca6b9e4e77ce5be18aa9d63822f7ff4	ASV1360	d__Bacteria	Firmicutes	Negativicutes	Veillonellales-Selenomonadales	Veillonellaceae	Dialister	Dialister_propionicifaciens
cb6c2cb64f95d7b9f5f980c8142bce54	ASV1361	d__Bacteria	Actinobacteriota	Actinobacteria	Corynebacteriales	Corynebacteriaceae	Corynebacterium	NA
2574aae1937f802ed4fd203dcba5cedf	ASV1362	d__Bacteria	Firmicutes	Bacilli	Lactobacillales	Aerococcaceae	Ignavigranum	Aerococcaceae_bacterium
c0abc5b2500b4eba427bebeda144b69d	ASV1363	d__Bacteria	Proteobacteria	Alphaproteobacteria	Rhodobacterales	Rhodobacteraceae	Paracoccus	NA
48acf9864657a5a6015e65af20e8cdb0	ASV1364	d__Bacteria	Actinobacteriota	Actinobacteria	Corynebacteriales	Corynebacteriaceae	Corynebacterium	NA
89a47027dc8ed30d129a2221757724d0	ASV1365	d__Bacteria	Firmicutes	Clostridia	Peptostreptococcales-Tissierellales	Peptostreptococcales-Tissierellales	Anaerococcus	NA
2736f20268341a369c6b3a531fb54651	ASV1366	d__Bacteria	Actinobacteriota	Actinobacteria	Micrococcales	Microbacteriaceae	Microbacterium	NA
c1b3ec64bda3f4d866df3dd4b6ad3abb	ASV1367	d__Bacteria	Firmicutes	Bacilli	Staphylococcales	Staphylococcaceae	Staphylococcus	NA
4df8473b0be4ef1e59f0b0709c586919	ASV1368	d__Bacteria	Firmicutes	Clostridia	Oscillospirales	Ruminococcaceae	UBA1819	uncultured_organism
be36097f6bbb14c8b189018086c655e6	ASV1369	d__Bacteria	Firmicutes	Clostridia	Peptostreptococcales-Tissierellales	Peptostreptococcales-Tissierellales	Anaerococcus	uncultured_bacterium
d36bf9df6d7f8715f5e1e00931bfdb5a	ASV1370	d__Bacteria	Actinobacteriota	Actinobacteria	Micrococcales	Intrasporangiaceae	Ornithinimicrobium	NA
3806db0e4dbd0cb9bd496d3ff9b453c1	ASV1371	d__Bacteria	Actinobacteriota	Actinobacteria	Propionibacteriales	Nocardioidaceae	Nocardioides	NA
62dd735ed693043b410417b15098b469	ASV1372	d__Bacteria	Actinobacteriota	Actinobacteria	Propionibacteriales	Nocardioidaceae	Marmoricola	NA
c5ef06f8d551837dbf795337eca3b2ec	ASV1373	d__Bacteria	Bacteroidota	Bacteroidia	Flavobacteriales	Weeksellaceae	Empedobacter	NA
1491909e9cb57ea96b4a0d359fc0739a	ASV1374	d__Bacteria	Firmicutes	Clostridia	Peptostreptococcales-Tissierellales	Peptostreptococcales-Tissierellales	Anaerococcus	NA
2e7778934d61effc9f845bb5699293dc	ASV1375	d__Bacteria	Firmicutes	Bacilli	Thermicanales	Thermicanaceae	Thermicanus	NA
121647472c49ea2d18dfdef1714a00a1	ASV1376	d__Bacteria	Actinobacteriota	Actinobacteria	Bifidobacteriales	Bifidobacteriaceae	Gardnerella	Gardnerella_vaginalis
b0dba3074d15e0e2b10aea9517d38eb4	ASV1377	d__Bacteria	Actinobacteriota	Actinobacteria	Micrococcales	Intrasporangiaceae	Janibacter	NA
0107331f4b3c2d1aaad4953fc6b285d2	ASV1378	d__Bacteria	Firmicutes	Clostridia	Oscillospirales	Oscillospiraceae	UCG-005	NA
2fe74acc59a13dfb2a0feb971f856abf	ASV1379	d__Bacteria	Proteobacteria	Gammaproteobacteria	Pseudomonadales	Moraxellaceae	Acinetobacter	Acinetobacter_haemolyticus
ee04db12f835089036fb79ea9c6f9a42	ASV1380	d__Bacteria	Firmicutes	Clostridia	Lachnospirales	Lachnospiraceae	NA	NA
0512a73e29cba711aea022eda3664ce0	ASV1381	d__Bacteria	Proteobacteria	Gammaproteobacteria	Pseudomonadales	Moraxellaceae	Acinetobacter	Acinetobacter_soli
4b66adeaae33521048dba7f7d59fdac9	ASV1382	d__Bacteria	Firmicutes	Bacilli	Staphylococcales	Gemellaceae	Gemella	uncultured_organism
49f81fa10aea6eba7ced0d465f87c8e3	ASV1383	d__Bacteria	Proteobacteria	Gammaproteobacteria	Pseudomonadales	Moraxellaceae	Acinetobacter	NA
6c2d19b1f93bb05af4652da117fab03a	ASV1384	d__Bacteria	Actinobacteriota	Actinobacteria	Bifidobacteriales	Bifidobacteriaceae	Bifidobacterium	Bifidobacterium_dentium
0d85ab473121cbb66dd1bd59bf0aeef0	ASV1385	d__Bacteria	Proteobacteria	Gammaproteobacteria	Xanthomonadales	Xanthomonadaceae	Lysobacter	Luteimonas_sp.
0778e6c69359a25eaa095c52d1f8df12	ASV1386	d__Bacteria	Actinobacteriota	Actinobacteria	Micrococcales	Micrococcaceae	Glutamicibacter	NA
da76ccc2e8ed7e20f682dd36097f39ce	ASV1387	d__Bacteria	Verrucomicrobiota	Chlamydiae	Chlamydiales	Simkaniaceae	uncultured	NA
188bf68d4c1eecfeaa9221a9d3259ea1	ASV1388	d__Bacteria	Firmicutes	Bacilli	Lactobacillales	Streptococcaceae	Streptococcus	NA
bb5dcd631dcea2d95cc515dcff2d8d7b	ASV1389	d__Bacteria	Firmicutes	Bacilli	Staphylococcales	Staphylococcaceae	Staphylococcus	Staphylococcus_sciuri
8e7aa356da7a6047836b5928bfddf17e	ASV1390	d__Bacteria	Firmicutes	Bacilli	Lactobacillales	Aerococcaceae	Eremococcus	Eremococcus_coleocola
004ecc74770d5aed1688856f3d58c9b3	ASV1391	d__Bacteria	Proteobacteria	Alphaproteobacteria	Acetobacterales	Acetobacteraceae	Acetobacter	Acetobacter_orientalis
d2ada70960802e27025db47aaf36dc87	ASV1392	d__Bacteria	Firmicutes	Bacilli	Bacillales	Marinococcaceae	Natribacillus	Ruegeria_sp.
ab614f22b991ca41ee7205fc54867437	ASV1393	d__Bacteria	Actinobacteriota	Actinobacteria	Corynebacteriales	Corynebacteriaceae	Turicella	uncultured_bacterium
27b1b8e9513be93899bc9b98f022d46c	ASV1394	d__Bacteria	Actinobacteriota	Actinobacteria	Corynebacteriales	Dietziaceae	Dietzia	NA
e2463748142c5da4d9534e696c9e394c	ASV1395	d__Bacteria	Firmicutes	Bacilli	Staphylococcales	Staphylococcaceae	Staphylococcus	NA
cd4f27e22f33c8cf5eb41021ab6087df	ASV1396	d__Bacteria	Firmicutes	Bacilli	Brevibacillales	Brevibacillaceae	Brevibacillus	NA
232af231b1a3a8ca6ef3bf5432418b64	ASV1397	d__Bacteria	Proteobacteria	Gammaproteobacteria	Pasteurellales	Pasteurellaceae	Haemophilus	NA
869c1d94cee3fc63e52318e60a5142d7	ASV1398	d__Bacteria	Actinobacteriota	Actinobacteria	Frankiales	Nakamurellaceae	Nakamurella	Nakamurella_sp.
c909699f51580db2a75aed8cdef0a34d	ASV1399	d__Bacteria	Firmicutes	Clostridia	Peptostreptococcales-Tissierellales	Peptostreptococcales-Tissierellales	Peptoniphilus	Peptoniphilaceae_bacterium
e7e94efa8a7859edbfe8f183c4e09899	ASV1400	d__Bacteria	Proteobacteria	Gammaproteobacteria	Pasteurellales	Pasteurellaceae	Haemophilus	NA
1a95d09a08e8e0a9653cf82fc0a2be12	ASV1401	d__Bacteria	Firmicutes	Bacilli	Staphylococcales	Staphylococcaceae	Staphylococcus	NA
e5e1f5c8b1bac419240366f2713da14b	ASV1402	d__Bacteria	Actinobacteriota	Actinobacteria	Kineosporiales	Kineosporiaceae	NA	NA
2c14499c303fdc43126bb871c7a32c20	ASV1403	d__Bacteria	Patescibacteria	Parcubacteria	Candidatus_Nomurabacteria	Candidatus_Nomurabacteria	Candidatus_Nomurabacteria	uncultured_bacterium
a9ec0df157142586b4313712e2fd6a83	ASV1404	d__Bacteria	Actinobacteriota	Actinobacteria	Micrococcales	Dermabacteraceae	Brachybacterium	NA
be6bbf332da345444d15527d3ada9d92	ASV1405	d__Bacteria	Firmicutes	Bacilli	Lactobacillales	Leuconostocaceae	Weissella	Weissella_ceti
77da9058bac1ba7013dea202bed3a325	ASV1406	d__Bacteria	Proteobacteria	Gammaproteobacteria	Xanthomonadales	Xanthomonadaceae	Stenotrophomonas	NA
d6dfba4b6e64b785e538d0734c644001	ASV1407	d__Bacteria	Firmicutes	Negativicutes	Veillonellales-Selenomonadales	Veillonellaceae	Veillonella	NA
3f3a0eaeea9c0690b6ede1b17b4fd8ce	ASV1408	d__Bacteria	Actinobacteriota	Actinobacteria	Bifidobacteriales	Bifidobacteriaceae	Bifidobacterium	Bifidobacterium_adolescentis
5ca5046fc62298fc019349227d53ac5a	ASV1409	d__Bacteria	Actinobacteriota	Coriobacteriia	Coriobacteriales	Eggerthellaceae	DNF00809	Coriobacteriales_bacterium
c0a0c6e8650b25e957cf0537012ff178	ASV1410	d__Bacteria	Proteobacteria	Gammaproteobacteria	Burkholderiales	Oxalobacteraceae	Massilia	NA
6e10eb71182d327210075b31bc6eea60	ASV1411	d__Bacteria	Proteobacteria	Gammaproteobacteria	Burkholderiales	Burkholderiaceae	Lautropia	NA
8c76d77ed9f55ee1d8e988759bf019b6	ASV1412	d__Bacteria	Deinococcota	Deinococci	Deinococcales	Deinococcaceae	Deinococcus	Deinococcus_actinosclerus
abd106a67137ee4367e03ec682e84a28	ASV1413	d__Bacteria	Actinobacteriota	Actinobacteria	Micrococcales	Micrococcaceae	Arthrobacter	NA
fbcef1c86290b3f739698e93240eeac7	ASV1414	d__Bacteria	Firmicutes	Negativicutes	Veillonellales-Selenomonadales	Veillonellaceae	Veillonella	NA
1a2a5ee151da475baa5f4fd93b8987f7	ASV1415	d__Bacteria	Myxococcota	Polyangia	Polyangiales	BIrii41	BIrii41	metagenome
d7ca96a2576af7699f9288a9e757be2b	ASV1416	d__Bacteria	Proteobacteria	Gammaproteobacteria	Pseudomonadales	Moraxellaceae	NA	NA
aa78771fddea6aafd35bb7d1cb1010fa	ASV1417	d__Bacteria	Firmicutes	Bacilli	Staphylococcales	Staphylococcaceae	Staphylococcus	NA
066c6c3dcc50a3a296c8bf1e90c38007	ASV1418	d__Bacteria	Proteobacteria	Alphaproteobacteria	Rhodobacterales	Rhodobacteraceae	Falsirhodobacter	Rhodobacter_sp.
05133a3f0fa89c119eea8174315d4064	ASV1419	d__Bacteria	Actinobacteriota	Actinobacteria	Micrococcales	Dermabacteraceae	Brachybacterium	NA
cd5a2455402d63ef8e73fd037fd5a085	ASV1420	d__Bacteria	Proteobacteria	Gammaproteobacteria	Oceanospirillales	Halomonadaceae	Halomonas	Halomonas_nitritophilus
d6f1184a20a8a2b1c67ea40c9a960123	ASV1421	d__Bacteria	Bacteroidota	Bacteroidia	Flavobacteriales	Weeksellaceae	Chryseobacterium	NA
ab36f94d8381fb894e60e3534e206fe9	ASV1422	d__Bacteria	Proteobacteria	Gammaproteobacteria	Aeromonadales	Aeromonadaceae	Aeromonas	NA
3d101b80149a05eeb1e991292cc0f4f3	ASV1423	d__Bacteria	Proteobacteria	Alphaproteobacteria	Sphingomonadales	Sphingomonadaceae	Novosphingobium	NA
ee8080d2a8a47506b10c996c5f0d4fe6	ASV1424	d__Bacteria	Firmicutes	Clostridia	Peptostreptococcales-Tissierellales	Peptostreptococcales-Tissierellales	Anaerococcus	NA
f1704de8542f458d2d861fd7364ec0ee	ASV1425	d__Bacteria	Proteobacteria	Gammaproteobacteria	Pasteurellales	Pasteurellaceae	Aggregatibacter	Aggregatibacter_aphrophilus
0258ec4a15b7a98aac6392b12f1a7e01	ASV1426	d__Bacteria	Firmicutes	Bacilli	Staphylococcales	Staphylococcaceae	Staphylococcus	NA
403fbd10ce510e10a879763880002aaa	ASV1427	d__Bacteria	Proteobacteria	Alphaproteobacteria	Rhizobiales	Rhizobiaceae	Ochrobactrum	NA
a756b60d0e9771f178142821019a9efa	ASV1428	d__Bacteria	Proteobacteria	Alphaproteobacteria	Rhizobiales	Beijerinckiaceae	Bosea	NA
b280665a8f753938d190b6c5d73f30e9	ASV1429	d__Bacteria	Proteobacteria	Gammaproteobacteria	Burkholderiales	Oxalobacteraceae	Massilia	NA
fdcf526ce642242d9c5d10bd37175c42	ASV1430	d__Bacteria	Firmicutes	Bacilli	Brevibacillales	Brevibacillaceae	Brevibacillus	NA
039c68b1830000edef4ed3ce8a29a23c	ASV1431	d__Bacteria	Firmicutes	Bacilli	Staphylococcales	Staphylococcaceae	Staphylococcus	Staphylococcus_simulans
87f0b37a85f787c96f45695e782f92a4	ASV1432	d__Bacteria	Proteobacteria	Alphaproteobacteria	Rhizobiales	Rhizobiaceae	Allorhizobium-Neorhizobium-Pararhizobium-Rhizobium	NA
ea387b9afc342851c9a782a9eed4fd35	ASV1433	d__Bacteria	Proteobacteria	Gammaproteobacteria	Burkholderiales	Comamonadaceae	Aquabacterium	NA
ad98b412c91a75f13adf6d9ff578284b	ASV1434	d__Bacteria	Actinobacteriota	Actinobacteria	Micrococcales	Micrococcaceae	Pseudarthrobacter	NA
98c60003caac4798b6e9a0da3102d2dd	ASV1435	d__Bacteria	Firmicutes	Bacilli	Lactobacillales	Streptococcaceae	Streptococcus	NA
aebcbbc66a7a41b377fbc5a98696fe0a	ASV1436	d__Bacteria	Patescibacteria	Saccharimonadia	Saccharimonadales	Saccharimonadales	Saccharimonadales	uncultured_bacterium
36c6c0ed215ad35adffc8c8e62b2c95c	ASV1437	d__Bacteria	Firmicutes	Bacilli	Staphylococcales	Staphylococcaceae	Staphylococcus	NA
2bbb1ea3c205bc3f140e21b8b2150739	ASV1438	d__Bacteria	Patescibacteria	Saccharimonadia	Saccharimonadales	Saccharimonadaceae	Saccharimonadaceae	uncultured_bacterium
d2d146e4de8d4057ff4e2c8de6a7b983	ASV1439	d__Bacteria	Proteobacteria	Gammaproteobacteria	Enterobacterales	Erwiniaceae	Pantoea	NA
29676082b1847aac515c1065be196fd6	ASV1440	d__Bacteria	Planctomycetota	Planctomycetes	Gemmatales	Gemmataceae	uncultured	uncultured_bacterium
622ada39d121c1b46351e4fe15e186eb	ASV1441	d__Bacteria	Actinobacteriota	Actinobacteria	Micrococcales	Micrococcaceae	Kocuria	Kocuria_sp.
b2e936d35eb6fb263805615bc7695e51	ASV1442	d__Bacteria	Proteobacteria	Gammaproteobacteria	Burkholderiales	Neisseriaceae	uncultured	NA
41251688b5946b1b249a06803de3c166	ASV1443	d__Bacteria	Bacteroidota	Bacteroidia	Flavobacteriales	Weeksellaceae	Empedobacter	NA
7d43ad53fe1a83f4d2253fa38df8ffbf	ASV1444	d__Bacteria	Firmicutes	Clostridia	Oscillospirales	Oscillospiraceae	NA	NA
d264e9bc6c8433766a6155af68d1245b	ASV1445	d__Bacteria	Firmicutes	Bacilli	Lactobacillales	Streptococcaceae	Streptococcus	Streptococcus_salivarius
390048cd03f9b62b7bf03cb08b8128b6	ASV1446	d__Bacteria	Proteobacteria	Gammaproteobacteria	Pseudomonadales	Moraxellaceae	Moraxella	Moraxella_atlantae
16a48057b2d7a9f61953a3fa3f074091	ASV1447	d__Bacteria	Firmicutes	Clostridia	Peptostreptococcales-Tissierellales	Peptostreptococcales-Tissierellales	Anaerococcus	Anaerococcus_mediterraneensis
6934f5023e70cc70f81838961728f1df	ASV1448	d__Bacteria	Actinobacteriota	Actinobacteria	Micrococcales	Micrococcaceae	Micrococcus	NA
3c76a8e7f11f91f52d71635b64956208	ASV1449	d__Bacteria	Firmicutes	Clostridia	Lachnospirales	Lachnospiraceae	Stomatobaculum	uncultured_bacterium
d36e449bc5ae9892763d029779a2b9e1	ASV1450	d__Bacteria	Actinobacteriota	Actinobacteria	Micrococcales	Micrococcaceae	Kocuria	Kocuria_palustris
a52d81035cb7c55c1c13b8c2621086e0	ASV1451	d__Bacteria	Proteobacteria	Alphaproteobacteria	Rhodobacterales	Rhodobacteraceae	Paracoccus	Paracoccus_alcaliphilus
320362c81e10f56b87aebda096f7349a	ASV1452	d__Bacteria	Proteobacteria	Gammaproteobacteria	Pseudomonadales	Moraxellaceae	Acinetobacter	Acinetobacter_towneri
9f7ac7300d75d734de0f30f5b53bf8a1	ASV1453	d__Bacteria	Proteobacteria	Gammaproteobacteria	Pseudomonadales	Pseudomonadaceae	Pseudomonas	Pseudomonas_stutzeri
de20f995660496251a0065b8e064067a	ASV1454	d__Bacteria	Actinobacteriota	Actinobacteria	Actinomycetales	Actinomycetaceae	Actinomyces	Actinomyces_graevenitzii
9534caaf0eba326dd7fb0013df3ca0e8	ASV1455	d__Bacteria	Firmicutes	Bacilli	Staphylococcales	Staphylococcaceae	Staphylococcus	NA
c104c94e25cefd148255ef6455774c9e	ASV1456	d__Bacteria	Deinococcota	Deinococci	Deinococcales	Deinococcaceae	Deinococcus	NA
c22be5ebcdd8fac6982352ab2bdec22b	ASV1457	d__Bacteria	Actinobacteriota	Actinobacteria	Micrococcales	Dermabacteraceae	Brachybacterium	Brachybacterium_sp.
d5580359ba12bcff03eb7cf050a953b7	ASV1458	d__Bacteria	Proteobacteria	Gammaproteobacteria	Burkholderiales	Comamonadaceae	Curvibacter	Curvibacter_lanceolatus
c9d2582496de697b73fce5c7cdc1348e	ASV1459	d__Bacteria	Fusobacteriota	Fusobacteriia	Fusobacteriales	Leptotrichiaceae	Streptobacillus	uncultured_bacterium
62fac92e4f529c31f0156e7eafdfbff9	ASV1460	d__Bacteria	Deinococcota	Deinococci	Deinococcales	Deinococcaceae	Deinococcus	NA
f359ce40f8d674e35be44647aeefdc3b	ASV1461	d__Bacteria	Firmicutes	Clostridia	Lachnospirales	Lachnospiraceae	[Ruminococcus]_gnavus_group	NA
bc712d9356e40b4fcfbca97ff092ac3d	ASV1462	d__Bacteria	Proteobacteria	Gammaproteobacteria	Enterobacterales	Enterobacteriaceae	Klebsiella	NA
3100a679b3db90394ae14a937037b49c	ASV1463	d__Bacteria	Proteobacteria	Gammaproteobacteria	Legionellales	Legionellaceae	Legionella	uncultured_bacterium
3b8a4e1bb7ad55adb7ecbb4bb6e821d6	ASV1464	d__Bacteria	Firmicutes	Bacilli	Brevibacillales	Brevibacillaceae	Brevibacillus	NA
4f2307c63b22aee786e3d856d26d4d7a	ASV1465	d__Bacteria	Proteobacteria	Gammaproteobacteria	Burkholderiales	Burkholderiaceae	Burkholderia-Caballeronia-Paraburkholderia	Paraburkholderia_tropica
79fedbfbec1f898283a32e9a289dc50a	ASV1466	d__Bacteria	Firmicutes	Clostridia	NA	NA	NA	NA
dd5ae7f948b8cdd4017f8e434a906158	ASV1467	d__Bacteria	Actinobacteriota	Actinobacteria	Corynebacteriales	Corynebacteriaceae	Corynebacterium	NA
7e44baf590211c2e042fca87a38ffe6e	ASV1468	d__Bacteria	Firmicutes	Clostridia	Clostridia	Hungateiclostridiaceae	Fastidiosipila	Fastidiosipila_sanguinis
f45131da2e653a1f42fde712c56e6ccb	ASV1469	d__Bacteria	Proteobacteria	Gammaproteobacteria	Burkholderiales	Oxalobacteraceae	Undibacterium	uncultured_bacterium
408677e33adb24ae33e4b90e9e0ce314	ASV1470	d__Bacteria	Firmicutes	Clostridia	Peptostreptococcales-Tissierellales	Peptostreptococcaceae	Peptostreptococcus	NA
307ce0ea1136d4a873d9b8069e3086e5	ASV1471	d__Bacteria	Proteobacteria	Gammaproteobacteria	Xanthomonadales	Xanthomonadaceae	Thermomonas	NA
2d41981ee289bc672dfef616e0220b7f	ASV1472	d__Bacteria	Fusobacteriota	Fusobacteriia	Fusobacteriales	Leptotrichiaceae	Leptotrichia	uncultured_bacterium
6da7ce66f9e877754745a3f7039dcc86	ASV1473	d__Bacteria	Proteobacteria	Alphaproteobacteria	Rickettsiales	Mitochondria	Mitochondria	NA
f67b49cbaa53cd2a984f9d81d3d618cb	ASV1474	d__Bacteria	Firmicutes	Clostridia	Peptostreptococcales-Tissierellales	Peptostreptococcales-Tissierellales	Anaerococcus	Anaerococcus_hydrogenalis
7334907caa969299206009559e7cf8fd	ASV1475	d__Bacteria	Actinobacteriota	Actinobacteria	Propionibacteriales	Propionibacteriaceae	Propioniciclava	uncultured_bacterium
2dc94f52996b88e31458d6b18e6022a8	ASV1476	d__Bacteria	Proteobacteria	Alphaproteobacteria	Rhodobacterales	Rhodobacteraceae	Paracoccus	NA
3229945fdee4bcaf65c42e79049c0ba2	ASV1477	d__Bacteria	Actinobacteriota	Actinobacteria	Corynebacteriales	Corynebacteriaceae	Corynebacterium	NA
d527f3417b48eff6d157214c06c50ad6	ASV1478	d__Bacteria	Proteobacteria	Gammaproteobacteria	Enterobacterales	Enterobacteriaceae	Klebsiella	NA
6f4d0e434f7b2bded69bd2b472f7c4ef	ASV1479	d__Bacteria	Proteobacteria	Gammaproteobacteria	Pseudomonadales	Pseudomonadaceae	Pseudomonas	NA
96de0f5bdec7a436c657e40b70bdfd39	ASV1480	d__Bacteria	Actinobacteriota	Actinobacteria	Corynebacteriales	Corynebacteriaceae	Corynebacterium	Corynebacterium_amycolatum
0d525a507f1da78d697f935e479abd0b	ASV1481	d__Bacteria	Proteobacteria	Alphaproteobacteria	Sphingomonadales	Sphingomonadaceae	Sphingomonas	Sphingomonas_yunnanensis
7f11f029baed5633a044233c132fe992	ASV1482	d__Bacteria	Cyanobacteria	Cyanobacteriia	Chloroplast	Chloroplast	Chloroplast	Epipyxis_sp.
c09f7017b1091411798fd1ae93962d15	ASV1483	d__Bacteria	Actinobacteriota	Actinobacteria	Micrococcales	Micrococcaceae	Micrococcus	NA
5ac2ed53e956273430ecfe2dfa3d62a6	ASV1484	d__Bacteria	Fusobacteriota	Fusobacteriia	Fusobacteriales	Leptotrichiaceae	Leptotrichia	NA
2ecaf302cd74a3d3b7fa64e2fb5b7c03	ASV1485	d__Bacteria	Proteobacteria	Alphaproteobacteria	Rhodobacterales	Rhodobacteraceae	Paracoccus	NA
fe7a29d5ab31b3839da7c80e05d27d5a	ASV1486	d__Bacteria	Proteobacteria	Alphaproteobacteria	Rhizobiales	Devosiaceae	Devosia	Devosia_riboflavina
dede5f6773027bb887e0699aab162175	ASV1487	d__Bacteria	Proteobacteria	Gammaproteobacteria	Enterobacterales	Enterobacteriaceae	NA	NA
9e21fe2736f17f1dcb7784c4f177c471	ASV1488	d__Bacteria	Bacteroidota	Bacteroidia	Bacteroidales	Prevotellaceae	Prevotella	Prevotella_corporis
1f93548e20aa791c7fcd9ab020a641ae	ASV1489	d__Bacteria	Firmicutes	Bacilli	Staphylococcales	Staphylococcaceae	Staphylococcus	NA
8caa6dc1420afd76ec27f556059bb618	ASV1490	d__Bacteria	Actinobacteriota	Actinobacteria	Frankiales	Geodermatophilaceae	Blastococcus	uncultured_bacterium
c3d3766551582cfbd64c088b06f8b0cc	ASV1491	d__Bacteria	Proteobacteria	Gammaproteobacteria	Pseudomonadales	Moraxellaceae	Acinetobacter	NA
7b5b0445eac6cc5060c04cd13a9ca66a	ASV1492	d__Bacteria	Actinobacteriota	Actinobacteria	Micrococcales	Microbacteriaceae	Microbacterium	NA
a0ba45fb226c1878a9296be26c16a88e	ASV1493	d__Bacteria	Proteobacteria	Alphaproteobacteria	Rhizobiales	Beijerinckiaceae	Methylobacterium-Methylorubrum	NA
2f486fa0bc2ccf06b528f3fd9c6011ee	ASV1494	d__Bacteria	Actinobacteriota	Actinobacteria	Micrococcales	Intrasporangiaceae	Ornithinimicrobium	NA
df3f8b588a660a1d2947fc07f78c4755	ASV1495	d__Bacteria	Actinobacteriota	Actinobacteria	Propionibacteriales	Nocardioidaceae	Nocardioides	NA
d5f0de2b293ed22f25752df5dcc4a77e	ASV1496	d__Bacteria	Verrucomicrobiota	Verrucomicrobiae	Verrucomicrobiales	Akkermansiaceae	Akkermansia	NA
29443c8f1a441aca7a03d9091b7f23b3	ASV1497	d__Bacteria	Firmicutes	Bacilli	Staphylococcales	Staphylococcaceae	Jeotgalicoccus	NA
0c8dda346effe03ff8f4de978b9c3067	ASV1498	d__Bacteria	Actinobacteriota	Actinobacteria	Micrococcales	Micrococcaceae	Micrococcus	NA
2503090dc44063eaaea4483de51f5341	ASV1499	d__Bacteria	Firmicutes	Bacilli	Bacillales	Bacillaceae	Bacillus	NA
83d7a2f67347d492501d57d506eed9c5	ASV1500	d__Bacteria	Firmicutes	Bacilli	Lactobacillales	Aerococcaceae	Facklamia	Facklamia_languida
cffec8a7bc9d0da236e162cff37846d4	ASV1501	d__Bacteria	Proteobacteria	Alphaproteobacteria	Rhodobacterales	Rhodobacteraceae	Amaricoccus	uncultured_Amaricoccus
e9bb43f16c68d42682b62bfaca8c9e62	ASV1502	d__Bacteria	Firmicutes	Bacilli	Lactobacillales	Vagococcaceae	Vagococcus	Vagococcus_fluvialis
cfec31eb4964e49bba914acdd59c549a	ASV1503	d__Bacteria	Firmicutes	Bacilli	Staphylococcales	Staphylococcaceae	Staphylococcus	NA
4d3b0ade2b27b6763cefdd4c640b784b	ASV1504	d__Bacteria	Proteobacteria	Alphaproteobacteria	Rhodobacterales	Rhodobacteraceae	NA	NA
8bcca87dca673c9ab4deaa228c0e489e	ASV1505	d__Bacteria	Proteobacteria	Gammaproteobacteria	Burkholderiales	Neisseriaceae	uncultured	uncultured_bacterium
8d25ea94a436c420329fb857e7b0862f	ASV1506	d__Bacteria	Firmicutes	Bacilli	Staphylococcales	Staphylococcaceae	Staphylococcus	NA
9027717b22652ee049a6844498bfcf82	ASV1507	d__Bacteria	Patescibacteria	Saccharimonadia	Saccharimonadales	Saccharimonadaceae	TM7a	uncultured_bacterium
42b568c5ee0fd6583422e45cdaae8e76	ASV1508	d__Bacteria	Actinobacteriota	Actinobacteria	Micrococcales	Intrasporangiaceae	NA	NA
3b67a33c5441f139668ae59ea911e5eb	ASV1509	d__Bacteria	Deinococcota	Deinococci	Deinococcales	Deinococcaceae	Deinococcus	uncultured_bacterium
2adc09353d353c16dbb796f8bc2e8745	ASV1510	d__Bacteria	Firmicutes	Bacilli	Bacillales	Bacillaceae	Bacillus	NA
ff5c9d6d982e5596945d41bc78446515	ASV1511	d__Bacteria	Proteobacteria	Gammaproteobacteria	Pseudomonadales	Moraxellaceae	Acinetobacter	NA
a355a941d1bb66b3568e9426675ee6bb	ASV1512	d__Bacteria	Actinobacteriota	Actinobacteria	Micrococcales	Brevibacteriaceae	Brevibacterium	NA
634a1b5f3973eeeb48907e20d3ea3dbd	ASV1513	d__Bacteria	Firmicutes	Clostridia	Peptostreptococcales-Tissierellales	Anaerovoracaceae	[Eubacterium]_nodatum_group	Eubacterium_sulci
83c36da68c540fbba966534c5c758802	ASV1514	d__Bacteria	Proteobacteria	Gammaproteobacteria	Pseudomonadales	Moraxellaceae	Moraxella	Moraxella_atlantae
10eb61d45443a166f35f9c2d546a13cb	ASV1515	d__Bacteria	Firmicutes	Bacilli	Staphylococcales	Staphylococcaceae	Staphylococcus	NA
9be7cae2c0b1fa7c813f94794453de55	ASV1516	d__Bacteria	Firmicutes	Negativicutes	Veillonellales-Selenomonadales	Veillonellaceae	Megasphaera	Megasphaera_micronuciformis
9cd72e9782389c563c1c1c9d3ddc3b79	ASV1517	d__Bacteria	Actinobacteriota	Actinobacteria	Streptomycetales	Streptomycetaceae	Streptomyces	NA
a8a626b83ba3567b9ebd3da44713b6d2	ASV1518	d__Bacteria	Firmicutes	Bacilli	Staphylococcales	Staphylococcaceae	Salinicoccus	NA
37cdfa6abab964283fcaae4fe05403c8	ASV1519	d__Bacteria	Actinobacteriota	Actinobacteria	Micrococcales	Micrococcaceae	Kocuria	Kocuria_marina
b8411b5c322e7ec7c81cd237c98fe04d	ASV1520	d__Bacteria	Proteobacteria	Gammaproteobacteria	Burkholderiales	Oxalobacteraceae	NA	NA
1458610f6e4551de79def137565ff8db	ASV1521	d__Bacteria	Proteobacteria	Gammaproteobacteria	Pasteurellales	Pasteurellaceae	Aggregatibacter	Aggregatibacter_aphrophilus
dee047362ffa4fcb44fd9c85d7f89694	ASV1522	d__Bacteria	Proteobacteria	Gammaproteobacteria	Pasteurellales	Pasteurellaceae	Aggregatibacter	NA
f72994ba912da2fd1a8c9f9b10d02fe5	ASV1523	d__Bacteria	Actinobacteriota	Actinobacteria	Micrococcales	Micrococcaceae	uncultured	uncultured_bacterium
353f1c2b7a5a024f972fad36fa76948d	ASV1524	d__Bacteria	Proteobacteria	Alphaproteobacteria	Rhodobacterales	Rhodobacteraceae	Paracoccus	NA
bcc185dcb6b2255a00d21cb4d6cfd083	ASV1525	d__Bacteria	Proteobacteria	Gammaproteobacteria	Xanthomonadales	Xanthomonadaceae	Luteimonas	Luteimonas_sp.
80774cc1d0a850f0a1a9d45f2c5ab7df	ASV1526	d__Bacteria	Proteobacteria	Gammaproteobacteria	Enterobacterales	Enterobacteriaceae	NA	NA
15e184e25f90ca6508d4e827868bcec9	ASV1527	d__Bacteria	Proteobacteria	Alphaproteobacteria	Rhizobiales	Rhizobiaceae	NA	NA
5f2ed7cb3ab7af95d987b6d2ea49a6a2	ASV1528	d__Bacteria	Firmicutes	Clostridia	Peptostreptococcales-Tissierellales	Anaerovoracaceae	[Eubacterium]_nodatum_group	Eubacterium_sulci
f3dc239b6d6c09c017eecdf80ee003d6	ASV1529	d__Bacteria	Proteobacteria	Gammaproteobacteria	Pasteurellales	Pasteurellaceae	Haemophilus	NA
24a02740ca0b8d844f1c3a27ad73f9e0	ASV1530	d__Bacteria	Actinobacteriota	Actinobacteria	Corynebacteriales	Corynebacteriaceae	Corynebacterium	NA
3d0ed35152f40676af816d30d3a7bfea	ASV1531	d__Bacteria	Proteobacteria	Gammaproteobacteria	Pseudomonadales	Moraxellaceae	Moraxella	Moraxella_atlantae
b4ae8e8654c605aca0e88ff8202f5468	ASV1532	d__Bacteria	Bacteroidota	Bacteroidia	Sphingobacteriales	Sphingobacteriaceae	Sphingobacterium	NA
0cb42f47eb3c22f88fa832dcdeb65731	ASV1533	d__Bacteria	Firmicutes	Bacilli	Staphylococcales	Staphylococcaceae	Staphylococcus	NA
dc25756f6dd0c1807d915ccd5ebb9b59	ASV1534	d__Bacteria	Proteobacteria	Gammaproteobacteria	Pseudomonadales	Moraxellaceae	Acinetobacter	Acinetobacter_venetianus
a79970dc77a589fabd9b2eb2e27a636f	ASV1535	d__Bacteria	Firmicutes	Bacilli	Staphylococcales	Staphylococcaceae	Nosocomiicoccus	Nosocomiicoccus_ampullae
8c1d9bf99c5bf36db4a49cbdfb4d57ba	ASV1536	d__Bacteria	Firmicutes	Bacilli	Staphylococcales	Staphylococcaceae	Staphylococcus	NA
609fb8ec7b5ec11b9cd0a6c8984dd63a	ASV1537	d__Bacteria	Proteobacteria	Alphaproteobacteria	Rhizobiales	Rhizobiaceae	Ochrobactrum	NA
079f2ed024a58a02fc588f74cca8678e	ASV1538	d__Bacteria	Actinobacteriota	Actinobacteria	Corynebacteriales	Corynebacteriaceae	Corynebacterium	NA
41efb536fe2cecb6c890abaa6f708313	ASV1539	d__Bacteria	Proteobacteria	Alphaproteobacteria	Rhodobacterales	Rhodobacteraceae	Amaricoccus	uncultured_Amaricoccus
295d2420318549af9c9cd94eafd37e25	ASV1540	d__Bacteria	Firmicutes	Bacilli	Lactobacillales	Lactobacillaceae	Lactobacillus	Lactobacillus_iners
52d6fae91fe613402b5eb064db422d2a	ASV1541	d__Bacteria	Proteobacteria	Alphaproteobacteria	Caulobacterales	Caulobacteraceae	Caulobacter	NA
abfc1793a4de8f8e1caf901219a2b8c8	ASV1542	d__Bacteria	Firmicutes	Bacilli	Staphylococcales	Gemellaceae	Gemella	NA
67c22b1bd0bdea4142aef4041dee729c	ASV1543	d__Bacteria	Actinobacteriota	Actinobacteria	Micrococcales	Micrococcaceae	Kocuria	NA
4f45b539a2cc1c6af95ecc2eecaf104f	ASV1544	d__Bacteria	Actinobacteriota	Actinobacteria	Propionibacteriales	Nocardioidaceae	Nocardioides	NA
84ee052c734da157ee49f74bb021dc6c	ASV1545	d__Bacteria	Proteobacteria	Gammaproteobacteria	Burkholderiales	Oxalobacteraceae	Massilia	NA
1ef4a6d7b1a3420ce74bfa42ce17e6e5	ASV1546	d__Bacteria	Actinobacteriota	Actinobacteria	Propionibacteriales	Propionibacteriaceae	Propioniciclava	uncultured_bacterium
c2945b2f55e746e1f42c229a7fcbf84e	ASV1547	d__Bacteria	Proteobacteria	Alphaproteobacteria	Rhodobacterales	Rhodobacteraceae	Paracoccus	NA
4bfc91df732c44409a989a85ab554c1b	ASV1548	d__Bacteria	Proteobacteria	Gammaproteobacteria	Burkholderiales	Comamonadaceae	Polaromonas	NA
bfc9107d631f6ce2cb3aceedb2e93f74	ASV1549	d__Bacteria	Bacteroidota	Bacteroidia	Flavobacteriales	Flavobacteriaceae	Flavobacterium	NA
bc00306638443a3111824aa3ed9c5e14	ASV1550	d__Bacteria	Firmicutes	Clostridia	Peptostreptococcales-Tissierellales	Peptostreptococcales-Tissierellales	Anaerococcus	Anaerococcus_hydrogenalis
a8170942364b05a235902b4222f5aaef	ASV1551	d__Bacteria	Actinobacteriota	Actinobacteria	Propionibacteriales	Nocardioidaceae	Nocardioides	NA
deb7f6395072b7d4f02094e7d9780dbf	ASV1552	d__Bacteria	Firmicutes	Bacilli	Lactobacillales	Lactobacillaceae	Lactobacillus	Lactobacillus_vaccinostercus
db7fc3a220eca6a15989b6c8fe161e2a	ASV1553	d__Bacteria	Firmicutes	Bacilli	Staphylococcales	Staphylococcaceae	Staphylococcus	NA
c3413fb5ca5763e630084878711a59f8	ASV1554	d__Bacteria	Actinobacteriota	Actinobacteria	Bifidobacteriales	Bifidobacteriaceae	Gardnerella	Gardnerella_vaginalis
4f94cc10313b11b4d26fa6ffd26b8aec	ASV1555	d__Bacteria	Firmicutes	Bacilli	Staphylococcales	Staphylococcaceae	Staphylococcus	NA
f93b764d7ef2fc78c19f2d419cc3c5e5	ASV1556	d__Bacteria	Proteobacteria	Gammaproteobacteria	Aeromonadales	Aeromonadaceae	Aeromonas	NA
872aca853a6546935c557421e26dcd79	ASV1557	d__Bacteria	Actinobacteriota	Actinobacteria	NA	NA	NA	NA
ef62c0a44337c0bcca1a66e89919c7b0	ASV1558	d__Bacteria	Proteobacteria	Alphaproteobacteria	Rhizobiales	Rhizobiales_Incertae_Sedis	Phreatobacter	NA
ccf65dc6f3ed65fb92c5cea4153b1350	ASV1559	d__Bacteria	Bdellovibrionota	Bdellovibrionia	Bacteriovoracales	Bacteriovoracaceae	Peredibacter	uncultured_prokaryote
91de5392cee7f851f524d381f789acb2	ASV1560	d__Bacteria	Proteobacteria	Alphaproteobacteria	Sphingomonadales	Sphingomonadaceae	Sphingomonas	NA
6774b77a918f788ccec66d24dedb2973	ASV1561	d__Bacteria	Proteobacteria	Alphaproteobacteria	Rhizobiales	Rhizobiaceae	NA	NA
3543d61504c7e98e877c58c259bd1fdf	ASV1562	d__Bacteria	Firmicutes	Bacilli	Bacillales	Marinococcaceae	Sinobaca	Marinococcus_sp.
b0ac4ded70772f4e0ffe33612b0edfe3	ASV1563	d__Bacteria	Proteobacteria	Gammaproteobacteria	Aeromonadales	Aeromonadaceae	Aeromonas	Pseudaeromonas_sharmana
7cf770a2e199523efa7b13c3d07cde1e	ASV1564	d__Bacteria	Cyanobacteria	Cyanobacteriia	Chloroplast	Chloroplast	Chloroplast	Epipyxis_sp.
d6b8cc0db8705d1e083cd090bd79673e	ASV1565	d__Bacteria	Proteobacteria	Gammaproteobacteria	Xanthomonadales	Xanthomonadaceae	Stenotrophomonas	NA
27b494777c6941c48152458a7caea538	ASV1566	d__Bacteria	Actinobacteriota	Actinobacteria	Propionibacteriales	Propionibacteriaceae	Propioniciclava	uncultured_bacterium
9e399cfde32835d6f62f43c10a994e4f	ASV1567	d__Bacteria	Actinobacteriota	Actinobacteria	Micrococcales	Intrasporangiaceae	Tetrasphaera	NA
97822797c63078d0e598100e24f71b7d	ASV1568	d__Bacteria	Proteobacteria	Gammaproteobacteria	Enterobacterales	Enterobacteriaceae	Enterobacteriaceae	NA
049c414c71d84b71c390644d79c0d23c	ASV1569	d__Bacteria	Proteobacteria	Gammaproteobacteria	Pseudomonadales	Moraxellaceae	Acinetobacter	NA
5927993a97607ff3d542903d378fc52f	ASV1570	d__Bacteria	Firmicutes	Bacilli	Bacillales	Planococcaceae	Domibacillus	Bacillus_sp.
bd72b8b3a6d88cc4b29ce7f62bc5f3f9	ASV1571	d__Bacteria	Firmicutes	Bacilli	Paenibacillales	Paenibacillaceae	Oxalophagus	NA
d4d0fc8a769eeee5e46d52caadcc5d9c	ASV1572	d__Bacteria	Actinobacteriota	Actinobacteria	Micrococcales	Intrasporangiaceae	Terrabacter	Terrabacter_sp.
5c547785a9c6593c336e3cb6c3e1fe60	ASV1573	d__Bacteria	Bacteroidota	Bacteroidia	Bacteroidales	Prevotellaceae	Prevotella	Prevotella_veroralis
061355a9e90bc6ce99aab6b024044a88	ASV1574	d__Bacteria	Firmicutes	Bacilli	Staphylococcales	Staphylococcaceae	Staphylococcus	NA
abd2cacbb5a74849edbe66e378b69002	ASV1575	d__Bacteria	Actinobacteriota	Actinobacteria	NA	NA	NA	NA
28666d25bdd9c5514542850821118504	ASV1576	d__Bacteria	Firmicutes	Bacilli	Staphylococcales	Staphylococcaceae	Staphylococcus	NA
d22e0912fe292e0e2ac2fa03b37dae5f	ASV1577	d__Bacteria	Proteobacteria	Gammaproteobacteria	Pseudomonadales	Pseudomonadaceae	Pseudomonas	NA
37267fe2d6f7b65c88a05b3d3c401cf6	ASV1578	d__Bacteria	Actinobacteriota	Actinobacteria	Micrococcales	Brevibacteriaceae	Brevibacterium	NA
02962ab010b227117a1747060c5e95e6	ASV1579	d__Bacteria	Actinobacteriota	Actinobacteria	Micrococcales	Micrococcaceae	Micrococcus	NA
8079e7467b27b8c94af47cf246acffae	ASV1580	d__Bacteria	Proteobacteria	Gammaproteobacteria	Burkholderiales	Neisseriaceae	uncultured	uncultured_bacterium
0a018c977acabf99cf7be6c718ff4c66	ASV1581	d__Bacteria	Proteobacteria	Gammaproteobacteria	Pasteurellales	Pasteurellaceae	Haemophilus	Haemophilus_influenzae
665fb6a0629a8f3f097fb8a8525ac76f	ASV1582	d__Bacteria	Firmicutes	Bacilli	Staphylococcales	Staphylococcaceae	Salinicoccus	uncultured_bacterium
de2a24a7b870921360849679191f7af5	ASV1583	d__Bacteria	Firmicutes	Bacilli	Lactobacillales	Listeriaceae	Listeria	Listeria_fleischmannii
e01fe1014711123866742495f40ed70f	ASV1584	d__Bacteria	Proteobacteria	Gammaproteobacteria	Xanthomonadales	Xanthomonadaceae	Stenotrophomonas	NA
82422b6e5c8d5c8bbda326b43516a5f8	ASV1585	d__Bacteria	Actinobacteriota	Actinobacteria	Propionibacteriales	Propionibacteriaceae	Micropruina	NA
93f01cb283c760203b07e319b6c92a56	ASV1586	d__Bacteria	Actinobacteriota	Actinobacteria	Bifidobacteriales	Bifidobacteriaceae	Gardnerella	Gardnerella_vaginalis
7cd4efa29b942711d9a324e442bd9268	ASV1587	d__Bacteria	Firmicutes	Clostridia	Lachnospirales	Lachnospiraceae	Lachnoclostridium	NA
f0f19b8892caa12a277e2ecc8bcba0d2	ASV1588	d__Bacteria	Proteobacteria	Gammaproteobacteria	Pseudomonadales	Moraxellaceae	Acinetobacter	Acinetobacter_schindleri
0fa14d7cc8a2d9ab2a5c7ce7bdb9062a	ASV1589	d__Bacteria	Firmicutes	Bacilli	Lactobacillales	Aerococcaceae	Facklamia	Facklamia_ignava
5aae9a90d768c6d4a236cac913274bee	ASV1590	d__Bacteria	Actinobacteriota	Actinobacteria	Pseudonocardiales	Pseudonocardiaceae	Saccharopolyspora	uncultured_bacterium
d3e4f4c2be48952dedb7485b94b9ceec	ASV1591	d__Bacteria	Actinobacteriota	Actinobacteria	Corynebacteriales	Corynebacteriaceae	Corynebacterium	Corynebacterium_thomssenii
4c74bf8ebd2d8e82a128a42c1a1f76cc	ASV1592	d__Bacteria	Actinobacteriota	Actinobacteria	Micrococcales	Micrococcaceae	Nesterenkonia	Nesterenkonia_sp.
fd48d5f67b2ff9c782a31fb4c1be8c36	ASV1593	d__Bacteria	Proteobacteria	Gammaproteobacteria	Pseudomonadales	Moraxellaceae	Acinetobacter	Acinetobacter_towneri
a348b70e32d388547b0fd378c40b4ad7	ASV1594	d__Bacteria	Proteobacteria	Alphaproteobacteria	Rhizobiales	Beijerinckiaceae	Methylobacterium-Methylorubrum	NA
c3d349bd2f477af87aa79af0efa47a51	ASV1595	d__Bacteria	Actinobacteriota	Actinobacteria	Micrococcales	Intrasporangiaceae	NA	NA
83c286bfdd35cb1f89a04d98cc3ec132	ASV1596	d__Bacteria	Deinococcota	Deinococci	Deinococcales	Deinococcaceae	Deinococcus	Deinococcus_radiodurans
ffbf4ea5fc3649bbc5eb6ecc6699a350	ASV1597	d__Bacteria	Actinobacteriota	Actinobacteria	Corynebacteriales	Corynebacteriaceae	Corynebacterium	Corynebacterium_imitans
a72b3b552cafe35892bda59daf7ccd8f	ASV1598	d__Bacteria	Actinobacteriota	Actinobacteria	Micrococcales	Micrococcaceae	Rothia	Rothia_sp.
042cec403e0907ea17bbcd0af18d4f1a	ASV1599	d__Bacteria	Cyanobacteria	Cyanobacteriia	Cyanobacteriales	Xenococcaceae	Pleurocapsa_PCC-7319	Chroococcidiopsis_sp.
e78cfca6332ec8059716cb500aef8b5b	ASV1600	d__Bacteria	Proteobacteria	Gammaproteobacteria	Burkholderiales	Rhodocyclaceae	Thauera	NA
0f4a9c2228cd34509a4a368421ede0bd	ASV1601	d__Bacteria	Proteobacteria	Gammaproteobacteria	Enterobacterales	Enterobacteriaceae	NA	NA
cb4b4564267279d710b9bdfd29633124	ASV1602	d__Bacteria	Proteobacteria	Gammaproteobacteria	Burkholderiales	Neisseriaceae	Neisseria	NA
0c0e88dec990520425818a417a948e0b	ASV1603	d__Bacteria	Proteobacteria	Gammaproteobacteria	Enterobacterales	Pectobacteriaceae	Pectobacterium	Pectobacterium_carotovorum
d1e38956d1dc9eebca92f3a0013e8303	ASV1604	d__Bacteria	Actinobacteriota	Actinobacteria	Corynebacteriales	Corynebacteriaceae	Corynebacterium	NA
29e1d7cb0e776b057206d57fd329c761	ASV1605	d__Bacteria	Firmicutes	Negativicutes	Veillonellales-Selenomonadales	Veillonellaceae	Dialister	uncultured_bacterium
1247e46da8d012e3fc604ca3ff6f46f3	ASV1606	d__Bacteria	Actinobacteriota	Acidimicrobiia	Microtrichales	Iamiaceae	Iamia	metagenome
71eb0666483e7ab5d82b303b5e010327	ASV1607	d__Bacteria	Proteobacteria	Gammaproteobacteria	Pseudomonadales	Moraxellaceae	Acinetobacter	NA
6207ce4c70630d0e16fd3c35b3c61604	ASV1608	d__Bacteria	Actinobacteriota	Actinobacteria	Micrococcales	Micrococcaceae	Kocuria	Kocuria_palustris
74affb0890180c7e03e37202b658a06c	ASV1609	d__Bacteria	Actinobacteriota	Actinobacteria	Corynebacteriales	Dietziaceae	Dietzia	NA
839487dd4c021d8a1556e7ae83423b36	ASV1610	d__Bacteria	Firmicutes	Bacilli	Staphylococcales	Staphylococcaceae	Staphylococcus	Staphylococcus_simulans
9960b20e17a6ebd5bf31b249c3503956	ASV1611	d__Bacteria	Firmicutes	Clostridia	Peptostreptococcales-Tissierellales	Peptostreptococcaceae	Terrisporobacter	uncultured_bacterium
cd33343b747cb20a2c7f908be741c159	ASV1612	d__Bacteria	Firmicutes	Bacilli	Erysipelotrichales	Erysipelatoclostridiaceae	Erysipelotrichaceae_UCG-003	NA
ef9de69f95156227b8e9afe25bc0f9a6	ASV1613	d__Bacteria	Actinobacteriota	Actinobacteria	Corynebacteriales	Corynebacteriaceae	Corynebacterium	NA
628913a4e67bba045e5b45f2638769d9	ASV1614	d__Bacteria	Firmicutes	Bacilli	Staphylococcales	Staphylococcaceae	Staphylococcus	NA
3163a0f8f01a83dd6fbd28e69f3d050d	ASV1615	d__Bacteria	Actinobacteriota	Actinobacteria	Micrococcales	Dermacoccaceae	NA	NA
7c39b714293de9d04e58d3de49f1ca44	ASV1616	d__Bacteria	Proteobacteria	Gammaproteobacteria	Burkholderiales	Comamonadaceae	Acidovorax	NA
0778b29a2ba488fb61ea16571bd9fbdf	ASV1617	d__Bacteria	Actinobacteriota	Actinobacteria	Corynebacteriales	Corynebacteriaceae	Corynebacterium	NA
d92638664110583b421ff8ea47480a6a	ASV1618	d__Bacteria	Proteobacteria	Gammaproteobacteria	Xanthomonadales	Xanthomonadaceae	Stenotrophomonas	NA
9ba48efc95c3f9f32061e13a658fc610	ASV1619	d__Bacteria	Proteobacteria	Gammaproteobacteria	Enterobacterales	Enterobacteriaceae	Enterobacteriaceae	NA
e7bc857fe7240253b82c6f21c88b365f	ASV1620	d__Bacteria	Actinobacteriota	Actinobacteria	Pseudonocardiales	Pseudonocardiaceae	Saccharopolyspora	NA
cf55855c36aa370aac412160d662367b	ASV1621	d__Bacteria	Actinobacteriota	Actinobacteria	Pseudonocardiales	Pseudonocardiaceae	Saccharopolyspora	NA
1333debdce7c874e63883c496877c375	ASV1622	d__Bacteria	Firmicutes	Clostridia	Oscillospirales	Ruminococcaceae	Faecalibacterium	NA
6d1983d2da4c0f49e626816c66c53536	ASV1623	d__Bacteria	Firmicutes	Bacilli	Lactobacillales	Aerococcaceae	Globicatella	uncultured_bacterium
2ac8929026a7bb694981c25a04c89ecd	ASV1624	d__Bacteria	Firmicutes	Bacilli	Staphylococcales	Staphylococcaceae	Staphylococcus	NA
f7f141bd1e49ce9ca87c6cd8cad71807	ASV1625	d__Bacteria	Proteobacteria	Gammaproteobacteria	Pseudomonadales	Moraxellaceae	Moraxella	Moraxella_atlantae
248da55847eca36f2c8cce66dfdf2b93	ASV1626	d__Bacteria	WPS-2	WPS-2	WPS-2	WPS-2	WPS-2	hydrothermal_vent
26e8075b771394422b14426e69b0b5b1	ASV1627	d__Bacteria	Firmicutes	Clostridia	Peptostreptococcales-Tissierellales	Peptostreptococcales-Tissierellales	Anaerococcus	NA
ae442ec7b4f64bc86ea61ad8b793a72b	ASV1628	d__Bacteria	Actinobacteriota	Actinobacteria	Frankiales	Nakamurellaceae	Nakamurella	Nakamurella_multipartita
27ef1d3abc407816dab8edeb188071e4	ASV1629	d__Bacteria	Firmicutes	Bacilli	Staphylococcales	Staphylococcaceae	Salinicoccus	uncultured_bacterium
b62f78f40fc8cdcd026bae8270d81db6	ASV1630	d__Bacteria	Proteobacteria	Alphaproteobacteria	Acetobacterales	Acetobacteraceae	Roseococcus	Roseococcus_sp.
8cade8536ebe7db372f9170e03d50086	ASV1631	d__Bacteria	Bacteroidota	Bacteroidia	Bacteroidales	Prevotellaceae	Prevotella	Prevotella_histicola
56abeccb50d971614d0df5f6ac3e30e7	ASV1632	d__Bacteria	Bacteroidota	Bacteroidia	Flavobacteriales	Weeksellaceae	Chryseobacterium	NA
edb73a01620132f5b3b240a7b8514b27	ASV1633	d__Bacteria	Actinobacteriota	Actinobacteria	Micrococcales	Intrasporangiaceae	NA	NA
4692b95fb64850985562ed196d4eb01a	ASV1634	d__Bacteria	Firmicutes	Negativicutes	Veillonellales-Selenomonadales	Veillonellaceae	Megasphaera	Megasphaera_micronuciformis
97a3536584db31653ab9ea48ff384960	ASV1635	d__Bacteria	Actinobacteriota	Actinobacteria	Corynebacteriales	Corynebacteriaceae	Corynebacterium	Corynebacterium_urealyticum
08993b4ebc56c4916eccf8a6e814c8fc	ASV1636	d__Bacteria	Firmicutes	Negativicutes	Veillonellales-Selenomonadales	Veillonellaceae	Veillonella	Veillonella_sp.
e8b82f7cf68510dc591246d8023cfc81	ASV1637	d__Bacteria	Actinobacteriota	Actinobacteria	Propionibacteriales	Propionibacteriaceae	Cutibacterium	NA
cc3780a44592dce12344017477876ac2	ASV1638	d__Bacteria	Actinobacteriota	Actinobacteria	Propionibacteriales	Propionibacteriaceae	Propionibacterium	Propionibacterium_westphaliense
d6eeca09844fe3d86943f744788eae9b	ASV1639	d__Bacteria	Actinobacteriota	Actinobacteria	Propionibacteriales	Propionibacteriaceae	Brooklawnia	NA
906d2ce07946e56724b522cc82364efc	ASV1640	d__Bacteria	Proteobacteria	Gammaproteobacteria	Enterobacterales	Enterobacteriaceae	Escherichia-Shigella	NA
76338e469c38fda5705389b96129cb5a	ASV1641	d__Bacteria	Proteobacteria	Alphaproteobacteria	Rickettsiales	Mitochondria	Mitochondria	NA
0fa80c8a625e4b05a3e17c7a6310aec7	ASV1642	d__Bacteria	Actinobacteriota	Actinobacteria	Micrococcales	Dermacoccaceae	NA	NA
4f763fb91ad54230b42fda4127fe77ff	ASV1643	d__Bacteria	Actinobacteriota	Thermoleophilia	Solirubrobacterales	Solirubrobacteraceae	Patulibacter	Patulibacter_brassicae
dd1f15737f5bdc6858ea9d5715dfec5c	ASV1644	d__Bacteria	Firmicutes	Bacilli	Lactobacillales	Carnobacteriaceae	Dolosigranulum	Dolosigranulum_pigrum
b8bca2ff4bb926d2dede79bec7351728	ASV1645	d__Bacteria	Proteobacteria	Gammaproteobacteria	Burkholderiales	Neisseriaceae	uncultured	uncultured_bacterium
138ee114e4af950516b1c0303361c5c6	ASV1646	d__Bacteria	Actinobacteriota	Actinobacteria	Micrococcales	Intrasporangiaceae	NA	NA
6733378815d470250e75f81377eced81	ASV1647	d__Bacteria	Actinobacteriota	Actinobacteria	Corynebacteriales	Corynebacteriaceae	Corynebacterium	NA
67cd4827fd423d402b1dcac3b6c53d07	ASV1648	d__Bacteria	Proteobacteria	Gammaproteobacteria	Pseudomonadales	Moraxellaceae	Acinetobacter	NA
76ea074a357460e192c50f12cf997cf4	ASV1649	d__Bacteria	Actinobacteriota	Actinobacteria	Micrococcales	Intrasporangiaceae	NA	NA
22f7176abf22b1d55d3a56ef1a62957e	ASV1650	d__Bacteria	Actinobacteriota	Actinobacteria	Corynebacteriales	Corynebacteriaceae	Corynebacterium	Corynebacterium_tuberculostearicum
edb820a8dfbb79bff3e86b0def91cada	ASV1651	d__Bacteria	Proteobacteria	Gammaproteobacteria	Xanthomonadales	Xanthomonadaceae	Stenotrophomonas	NA
e45c278eabe41f9212606e9bfeb317be	ASV1652	Unassigned	NA	NA	NA	NA	NA	NA
34315df9542b473c5e8db351e5fa5922	ASV1653	d__Bacteria	Proteobacteria	Gammaproteobacteria	Pseudomonadales	Moraxellaceae	Acinetobacter	NA
d2ea75a3a945180abdddc46598bbd532	ASV1654	d__Bacteria	Deinococcota	Deinococci	Deinococcales	Deinococcaceae	Deinococcus	Deinococcus_actinosclerus
c080cf5b390942009097275b0eafbb11	ASV1655	d__Bacteria	Firmicutes	Bacilli	Staphylococcales	Staphylococcaceae	Staphylococcus	NA
371d29e6bf18cc3ab708e9a063a15d61	ASV1656	d__Bacteria	Planctomycetota	Planctomycetes	uncultured	uncultured	uncultured	metagenome
b0b0a8231a00cae2e207d2b6e6695502	ASV1657	d__Bacteria	Proteobacteria	Gammaproteobacteria	Pseudomonadales	Moraxellaceae	Acinetobacter	NA
2f4a8cc1ef5034dfd660e0a306de0361	ASV1658	d__Bacteria	Firmicutes	Bacilli	Staphylococcales	Staphylococcaceae	Staphylococcus	NA
bd2a41bdb797650b6551b36b3056c99b	ASV1659	d__Bacteria	Proteobacteria	Gammaproteobacteria	Enterobacterales	Enterobacteriaceae	NA	NA
5e402bf7086f8bfe8677c038bc6849e0	ASV1660	d__Bacteria	Firmicutes	Bacilli	Staphylococcales	Staphylococcaceae	Staphylococcus	NA
9027d7a21d2f09acf0d9e3697777d476	ASV1661	d__Bacteria	Firmicutes	Bacilli	Brevibacillales	Brevibacillaceae	Brevibacillus	NA
a289b9ba1214031592bca95387c8916e	ASV1662	d__Bacteria	Proteobacteria	Alphaproteobacteria	Sphingomonadales	Sphingomonadaceae	Sphingomonas	NA
e13730b1eee34ff9f8b1ef3d793d0cdc	ASV1663	d__Bacteria	Fusobacteriota	Fusobacteriia	Fusobacteriales	Leptotrichiaceae	Leptotrichia	NA
e45deb147d5e572b112b8256179938a7	ASV1664	d__Bacteria	Proteobacteria	Gammaproteobacteria	Pseudomonadales	Moraxellaceae	Acinetobacter	NA
546d328f8eaa76d333f0bd3a585560ae	ASV1665	d__Bacteria	Proteobacteria	Alphaproteobacteria	Sphingomonadales	Sphingomonadaceae	NA	NA
09c6f90691b9a1134acb1ce701ba4a71	ASV1666	d__Bacteria	Actinobacteriota	Actinobacteria	Corynebacteriales	Corynebacteriaceae	Corynebacterium	NA
1ada8b2f49df46c47b480f24a245e30b	ASV1667	d__Bacteria	Actinobacteriota	Actinobacteria	Micrococcales	Micrococcaceae	Pseudoglutamicibacter	Pseudoglutamicibacter_cumminsii
9fdf4fc1042e1e097cb11ac2889d1523	ASV1668	d__Bacteria	Actinobacteriota	Actinobacteria	Corynebacteriales	Corynebacteriaceae	Corynebacterium	NA
e800d52e2b60d3de7885f60243bb6e0b	ASV1669	d__Bacteria	Firmicutes	Bacilli	Bacillales	Bacillaceae	Anoxybacillus	uncultured_bacterium
75c647f7ff167d01b6c2ca61cc2216d2	ASV1670	d__Bacteria	Actinobacteriota	Actinobacteria	Corynebacteriales	Corynebacteriaceae	Lawsonella	NA
d014fee44b3428205c4124356a12250e	ASV1671	d__Bacteria	Proteobacteria	Alphaproteobacteria	Rickettsiales	SM2D12	SM2D12	uncultured_bacterium
582238339e639b87ec72b049c229ccb8	ASV1672	d__Bacteria	Firmicutes	Clostridia	Clostridia	Hungateiclostridiaceae	Mageibacillus	Mageeibacillus_indolicus
9a16d63ab4478f207d6b389566677265	ASV1673	d__Bacteria	Proteobacteria	Alphaproteobacteria	Rhodobacterales	Rhodobacteraceae	Paracoccus	uncultured_bacterium
3fabcc53e31855918f32512a26706385	ASV1674	d__Bacteria	Firmicutes	Bacilli	Staphylococcales	Staphylococcaceae	Staphylococcus	NA
bb8d5704b1c9a74f5c0e8e9b8fd605d8	ASV1675	d__Bacteria	Bacteroidota	Bacteroidia	Bacteroidales	Bacteroidaceae	Bacteroides	NA
0b3784273dba65a2576addaf6661926e	ASV1676	d__Bacteria	Bacteroidota	Bacteroidia	Chitinophagales	Chitinophagaceae	Taibaiella	NA
f764d541099a7d14ffc2d93c8be10f54	ASV1677	d__Bacteria	Actinobacteriota	Actinobacteria	Micrococcales	Microbacteriaceae	Aurantimicrobium	NA
77c0eb3868af3c05b52bdec996f96858	ASV1678	d__Bacteria	Firmicutes	Clostridia	Lachnospirales	Lachnospiraceae	Oribacterium	uncultured_organism
6235fa2b73750663b1817a9213bb8216	ASV1679	d__Bacteria	Proteobacteria	Alphaproteobacteria	Rhodobacterales	Rhodobacteraceae	Paracoccus	NA
2d273cab8836240c1522a0bac1b31413	ASV1680	d__Bacteria	Firmicutes	Clostridia	Peptostreptococcales-Tissierellales	Peptostreptococcales-Tissierellales	Peptoniphilus	NA
5aa2bc54a99a40fc36aac177836cf57c	ASV1681	d__Bacteria	Firmicutes	Clostridia	Oscillospirales	Ruminococcaceae	Incertae_Sedis	uncultured_bacterium
47b9b5aaf3fb157cea06b791bf0c4509	ASV1682	d__Bacteria	Proteobacteria	Alphaproteobacteria	Sphingomonadales	Sphingomonadaceae	Novosphingobium	NA
34dc3a10252b25021704ba38551c3ef9	ASV1683	d__Bacteria	Proteobacteria	Alphaproteobacteria	Rhizobiales	Rhizobiaceae	Aureimonas	Aureimonas_frigidaquae
bc853bd73b453b3696751a3ebe9edaef	ASV1684	d__Bacteria	Firmicutes	Bacilli	Lactobacillales	Aerococcaceae	NA	NA
37abcc07c549aac1faef6ab607fe5b21	ASV1685	d__Bacteria	Actinobacteriota	Actinobacteria	Propionibacteriales	Propionibacteriaceae	Luteococcus	Luteococcus_sediminum
524e4fa47683a9e0b2c1af4684469e3b	ASV1686	d__Bacteria	Actinobacteriota	Actinobacteria	Propionibacteriales	Propionibacteriaceae	uncultured	uncultured_bacterium
e9fac1f33a59d9f801deddcf33981152	ASV1687	d__Bacteria	Proteobacteria	Alphaproteobacteria	Rhizobiales	Stappiaceae	Pannonibacter	Pannonibacter_phragmitetus
4c467d9f8477adea6a2bb9254ceea4c5	ASV1688	d__Bacteria	Cyanobacteria	Cyanobacteriia	Cyanobacteriales	Xenococcaceae	Pleurocapsa_PCC-7319	Xenococcaceae_cyanobacterium
25de192e1a25891b79e6fc11baf43d4f	ASV1689	d__Bacteria	Actinobacteriota	Actinobacteria	Micrococcales	Intrasporangiaceae	Tetrasphaera	NA
675d47d0e00ce464efcc06550c8d986f	ASV1690	d__Bacteria	Firmicutes	Clostridia	Lachnospirales	Lachnospiraceae	Lachnospiraceae_ND3007_group	metagenome
8f185ee90f64a8705e8dbfd0245f6f12	ASV1691	d__Bacteria	Proteobacteria	Gammaproteobacteria	Pseudomonadales	Moraxellaceae	Acinetobacter	Acinetobacter_variabilis
ed7117d1f22daa836cde0c6b7d9f548d	ASV1692	d__Bacteria	Proteobacteria	Gammaproteobacteria	Enterobacterales	Enterobacteriaceae	Kosakonia	NA
0a49a32752b611a144ddd506a2155134	ASV1693	d__Bacteria	Bacteroidota	Bacteroidia	Bacteroidales	Prevotellaceae	Alloprevotella	Prevotellaceae_bacterium
ba2c4a61c96219ce0880164d0e93e7b3	ASV1694	d__Bacteria	Actinobacteriota	Actinobacteria	Micrococcales	Promicromonosporaceae	Cellulosimicrobium	NA
ca4520083fa762e8fc516d88d5c59dbc	ASV1695	d__Bacteria	Actinobacteriota	Actinobacteria	Micrococcales	Dermabacteraceae	Brachybacterium	NA
d9734a43300cfa1d0cbb998a11a05905	ASV1696	d__Bacteria	Actinobacteriota	Actinobacteria	Micrococcales	Dermatophilaceae	Mobilicoccus	Mobilicoccus_pelagius
38b5f6e9fc3e16eefee690978d6d28bb	ASV1697	d__Bacteria	Firmicutes	Bacilli	Lactobacillales	Carnobacteriaceae	Alloiococcus	NA
33912d87bf459f6d72002098f6f232a9	ASV1698	d__Bacteria	Proteobacteria	Gammaproteobacteria	Pseudomonadales	Pseudomonadaceae	Pseudomonas	NA
2a00f5c563d34a493dccccac34b40886	ASV1699	d__Bacteria	Proteobacteria	Gammaproteobacteria	Pseudomonadales	Moraxellaceae	Psychrobacter	NA
f42fdd538c82c5f9de0c4d212ab1a24a	ASV1700	d__Bacteria	Firmicutes	Clostridia	Peptostreptococcales-Tissierellales	Anaerovoracaceae	Family_XIII_AD3011_group	NA
6e5b552337d85e13e1d021ee0d9a1e06	ASV1701	d__Bacteria	Proteobacteria	Alphaproteobacteria	Rhizobiales	Rhizobiaceae	Aureimonas	NA
cb6a1ffcc28404ed3bb44dcff6f4cb19	ASV1702	d__Bacteria	Actinobacteriota	Rubrobacteria	Rubrobacterales	Rubrobacteriaceae	Rubrobacter	uncultured_eubacterium
4bbce4581140abd3b299d03e5645ba44	ASV1703	d__Bacteria	Actinobacteriota	Actinobacteria	Micrococcales	Micrococcaceae	Nesterenkonia	Nesterenkonia_sp.
f64c81ed40130079828e4c49383fdba9	ASV1704	d__Bacteria	Proteobacteria	Gammaproteobacteria	Burkholderiales	Comamonadaceae	Mitsuaria	Mitsuaria_chitosanitabida
e6ff26837f6b83b2546afe2f21f07d2e	ASV1705	d__Bacteria	Actinobacteriota	Actinobacteria	Micromonosporales	Micromonosporaceae	NA	NA
c565d8d8a76006cd8550abfcffb1b92b	ASV1706	d__Bacteria	Bacteroidota	Bacteroidia	Flavobacteriales	Weeksellaceae	Chryseobacterium	NA
151004f4bc42b5658e5bafe0e6dd6552	ASV1707	d__Bacteria	Fusobacteriota	Fusobacteriia	Fusobacteriales	Leptotrichiaceae	Leptotrichia	Leptotrichia_sp.
a4810c1dec45137adc65bd16979049ad	ASV1708	d__Bacteria	Actinobacteriota	Actinobacteria	Propionibacteriales	Propionibacteriaceae	Cutibacterium	NA
ee734a38a5fe17a054aa1dd2c7670348	ASV1709	d__Bacteria	Bacteroidota	Bacteroidia	Chitinophagales	Chitinophagaceae	uncultured	uncultured_bacterium
3c63a71320ddcff2f0263cb89120e720	ASV1710	d__Bacteria	Firmicutes	Bacilli	Staphylococcales	Staphylococcaceae	Staphylococcus	Staphylococcus_saprophyticus
568329afc86d149cb633aa87793d07b6	ASV1711	d__Bacteria	Actinobacteriota	Actinobacteria	Micrococcales	Intrasporangiaceae	NA	NA
0dbf66491fbe2dcfa387d1900d42ec14	ASV1712	d__Bacteria	Fusobacteriota	Fusobacteriia	Fusobacteriales	Leptotrichiaceae	Sneathia	Sneathia_sanguinegens
d87ca70cb4aa32231cf7c1f7b96b148b	ASV1713	d__Bacteria	Firmicutes	Bacilli	Staphylococcales	Staphylococcaceae	Staphylococcus	NA
ef0210aa95eeafd6819b3521c4312a8b	ASV1714	d__Bacteria	Actinobacteriota	Actinobacteria	Corynebacteriales	Corynebacteriaceae	Corynebacterium	Corynebacterium_glaucum
4a018edddd0f34cfcf49a88f500d215c	ASV1715	d__Bacteria	Actinobacteriota	Actinobacteria	Actinomycetales	Actinomycetaceae	Actinomyces	Actinomyces_sp.
2168501a62fa4d68098a72b49bc79c8a	ASV1716	d__Bacteria	Proteobacteria	Gammaproteobacteria	Pseudomonadales	Moraxellaceae	Moraxella	Moraxella_atlantae
44934f372c17768271b9702e7dbf6467	ASV1717	d__Bacteria	Bacteroidota	Bacteroidia	Flavobacteriales	Weeksellaceae	Chryseobacterium	uncultured_bacterium
e10bad655e339ceef4737294069ef6e5	ASV1718	d__Bacteria	Proteobacteria	Gammaproteobacteria	Burkholderiales	Burkholderiaceae	Lautropia	NA
4edf22cd8babe88d7b4269b97bb150db	ASV1719	d__Bacteria	Actinobacteriota	Actinobacteria	Propionibacteriales	Propionibacteriaceae	Cutibacterium	NA
34ba7d052b9155520fc77f83569bd235	ASV1720	d__Bacteria	Patescibacteria	Saccharimonadia	Saccharimonadales	Saccharimonadales	Saccharimonadales	NA
3b45fe8b1cd37902e569f74166b2380c	ASV1721	d__Bacteria	Proteobacteria	Alphaproteobacteria	Rhodobacterales	Rhodobacteraceae	Paracoccus	NA
b5739052dba7f0c58ccd98a4a4ec68ab	ASV1722	d__Bacteria	Proteobacteria	Gammaproteobacteria	Xanthomonadales	Xanthomonadaceae	Pseudoxanthomonas	NA
9be42d90bc883974b8115225f0008e16	ASV1723	d__Bacteria	Actinobacteriota	Actinobacteria	Micrococcales	Dermabacteraceae	Brachybacterium	NA
bea43b40ec626965f3c2f59d235cdb79	ASV1724	d__Bacteria	Bacteroidota	Bacteroidia	Bacteroidales	Prevotellaceae	Prevotella	Prevotella_veroralis
cb9be1ee15060d80175d2b7998e35a99	ASV1725	d__Bacteria	Proteobacteria	Alphaproteobacteria	Rhizobiales	Beijerinckiaceae	Methylobacterium-Methylorubrum	Methylobacterium_aerolatum
b87dca9772642393b00e9a67390cd2d9	ASV1726	d__Bacteria	Proteobacteria	Gammaproteobacteria	Pseudomonadales	Pseudomonadaceae	Pseudomonas	Pseudomonas_stutzeri
ac2970fc3a31956c63ba3b075b4d4315	ASV1727	d__Bacteria	Actinobacteriota	Actinobacteria	Propionibacteriales	Propionibacteriaceae	Cutibacterium	NA
078e2957e7173300c1f1fb9e1a245d31	ASV1728	d__Bacteria	Actinobacteriota	Actinobacteria	Micrococcales	Intrasporangiaceae	Fodinibacter	NA
5668e7ca8ef36766512a7ee671e01f71	ASV1729	d__Bacteria	Firmicutes	Clostridia	Peptostreptococcales-Tissierellales	Anaerovoracaceae	[Eubacterium]_nodatum_group	Eubacterium_sulci
6072e94d9471367224aa5f1ab8f469a7	ASV1730	d__Bacteria	Actinobacteriota	Actinobacteria	Micrococcales	Brevibacteriaceae	Brevibacterium	NA
4a9a54db7191aca751adee863eb2d97a	ASV1731	d__Bacteria	Firmicutes	Bacilli	Lactobacillales	Streptococcaceae	Streptococcus	Streptococcus_sobrinus
3ecc35cce0a94319d02e3769837827ff	ASV1732	d__Bacteria	Actinobacteriota	Thermoleophilia	Solirubrobacterales	Solirubrobacteraceae	Parviterribacter	uncultured_bacterium
4d4093e2fc1402de5b4614d2fd6ea06f	ASV1733	d__Bacteria	Proteobacteria	Alphaproteobacteria	Caulobacterales	Caulobacteraceae	Caulobacter	NA
4d93383d0d775f7979f2fbe804ff9997	ASV1734	d__Bacteria	Proteobacteria	Gammaproteobacteria	Burkholderiales	Comamonadaceae	NA	NA
223bd6bd70c0c8dbe3ec40468379f5f6	ASV1735	d__Bacteria	Actinobacteriota	Actinobacteria	Micrococcales	Intrasporangiaceae	Janibacter	NA
1a8b8b6ce5dfcedc162f5ac3645e9d4c	ASV1736	d__Bacteria	Firmicutes	Bacilli	Staphylococcales	Staphylococcaceae	Staphylococcus	Staphylococcus_massiliensis
a7fae42ae3983cdecbf6bc8b2fb75d93	ASV1737	d__Bacteria	Proteobacteria	Alphaproteobacteria	Rhizobiales	Beijerinckiaceae	Methylobacterium-Methylorubrum	NA
7eaefa3392aab82b22c0037e80dd296f	ASV1738	d__Bacteria	Actinobacteriota	Actinobacteria	Propionibacteriales	Nocardioidaceae	Nocardioides	NA
1543c0881cf72b13b759b5085ba01635	ASV1739	d__Bacteria	Proteobacteria	Alphaproteobacteria	Rhizobiales	Xanthobacteraceae	Pseudolabrys	NA
31716cab05cfbc35b240290705d450a8	ASV1740	d__Bacteria	Actinobacteriota	Actinobacteria	Nitriliruptorales	Nitriliruptoraceae	Nitriliruptoraceae	NA
cbc0c30fb9f8a01dfeadbf1688c38683	ASV1741	d__Bacteria	Campilobacterota	Campylobacteria	Campylobacterales	Arcobacteraceae	Arcobacter	Arcobacter_butzleri
013294676ede34c290a25d5da1d2540d	ASV1742	d__Bacteria	Bacteroidota	Bacteroidia	Bacteroidales	Bacteroidaceae	Bacteroides	Bacteroides_uniformis
a66e51c85f28705e500f5e8d6f8923d3	ASV1743	d__Bacteria	Actinobacteriota	Actinobacteria	Actinomycetales	Actinomycetaceae	Mobiluncus	Mobiluncus_mulieris
983417319c4126e2b7f393b2622fb62c	ASV1744	d__Bacteria	Firmicutes	Clostridia	Clostridia_UCG-014	Clostridia_UCG-014	Clostridia_UCG-014	Clostridiales_bacterium
240dd67a6e18c49c6d82e188458db432	ASV1745	d__Bacteria	Proteobacteria	Gammaproteobacteria	Burkholderiales	Oxalobacteraceae	Massilia	NA
33879aad7f1595d907ac693e0ceab305	ASV1746	d__Bacteria	Actinobacteriota	Actinobacteria	Micrococcales	Brevibacteriaceae	Brevibacterium	NA
017436fd80e76ba48a329e6c2201c33c	ASV1747	d__Bacteria	Actinobacteriota	Actinobacteria	Micrococcales	Intrasporangiaceae	NA	NA
df0b69ba5c89598d7b565186fe5ddeef	ASV1748	d__Bacteria	Firmicutes	Bacilli	Staphylococcales	Staphylococcaceae	Staphylococcus	NA
e13124d99609064ae0aae8701b908e2a	ASV1749	d__Bacteria	Proteobacteria	Alphaproteobacteria	Rhizobiales	Devosiaceae	Devosia	NA
dcd4030bd55a4bbc6d5d935b8ba2797d	ASV1750	d__Bacteria	Campilobacterota	Campylobacteria	Campylobacterales	Arcobacteraceae	Arcobacter	Arcobacter_cryaerophilus
677a4fa7719a689e649c05887659998a	ASV1751	d__Bacteria	Firmicutes	Clostridia	Lachnospirales	Lachnospiraceae	Lachnoanaerobaculum	NA
ba42aed1d0e37cd2bb9ea31e171d1a75	ASV1752	d__Bacteria	Bacteroidota	Bacteroidia	Flavobacteriales	Weeksellaceae	Chryseobacterium	NA
f16b4984a474684632356c3741ff8a18	ASV1753	d__Bacteria	Actinobacteriota	Actinobacteria	Pseudonocardiales	Pseudonocardiaceae	Saccharopolyspora	uncultured_bacterium
3de2ad7aea38dd2dda3956bc55cafeb7	ASV1754	d__Bacteria	Proteobacteria	Gammaproteobacteria	Enterobacterales	Enterobacteriaceae	NA	NA
20eb61b30b3103187dc2322888a6bb22	ASV1755	d__Bacteria	Actinobacteriota	Actinobacteria	Micrococcales	Demequinaceae	Demequina	NA
26cffd00b29ad749ca8e11d665608ff5	ASV1756	d__Bacteria	Proteobacteria	Gammaproteobacteria	Burkholderiales	Comamonadaceae	Aquabacterium	Aquabacterium_citratiphilum
c3d15d41e6c5194c57d207ee18c1da1e	ASV1757	d__Bacteria	Proteobacteria	Alphaproteobacteria	Rhodospirillales	uncultured	uncultured	uncultured_soil
99924c6b91d92dce65228cfa38ee3900	ASV1758	d__Bacteria	Firmicutes	Bacilli	Staphylococcales	Staphylococcaceae	Staphylococcus	Staphylococcus_saprophyticus
ad52bbef279fc1fe7a3ca1c4b1fb9710	ASV1759	d__Bacteria	Firmicutes	Bacilli	Erysipelotrichales	Erysipelotrichaceae	Holdemanella	uncultured_bacterium
965bdba1c2b400fe227b537c049d76ec	ASV1760	d__Bacteria	Actinobacteriota	Actinobacteria	Propionibacteriales	Nocardioidaceae	Nocardioides	NA
8169a80a0884cbfd637e2e368a787053	ASV1761	d__Bacteria	Proteobacteria	Gammaproteobacteria	Burkholderiales	Comamonadaceae	Acidovorax	Acidovorax_caeni
a13c872404e08c4c94efad20bdd962f6	ASV1762	d__Bacteria	Firmicutes	Bacilli	Bacillales	Bacillaceae	Salimicrobium	NA
6d61c8195ea30e9f768ec865ea0bd7f8	ASV1763	d__Bacteria	Actinobacteriota	Actinobacteria	Propionibacteriales	Propionibacteriaceae	Cutibacterium	NA
4bce383ef1cb461c8a104034e1e3eefa	ASV1764	d__Bacteria	Proteobacteria	Gammaproteobacteria	Xanthomonadales	Xanthomonadaceae	Luteimonas	NA
20547b78b720072a4b198fda0f65afb0	ASV1765	d__Bacteria	Actinobacteriota	Actinobacteria	Micrococcales	Intrasporangiaceae	NA	NA
694f413b53b76692d2bf1cd02091399c	ASV1766	d__Bacteria	Firmicutes	Bacilli	Lactobacillales	Lactobacillaceae	Lactobacillus	Lactobacillus_intestinalis
57b315f963039a82671fa643971d1431	ASV1767	d__Bacteria	Firmicutes	Clostridia	Lachnospirales	Lachnospiraceae	Lachnoanaerobaculum	uncultured_bacterium
5e2dc57afbe3c3f983db5a91a68456f7	ASV1768	d__Bacteria	Proteobacteria	Gammaproteobacteria	Pseudomonadales	Moraxellaceae	Acinetobacter	NA
30e89f74d06fdaa9f0b684df9792e20f	ASV1769	d__Bacteria	Actinobacteriota	Actinobacteria	Micrococcales	Intrasporangiaceae	Ornithinimicrobium	NA
c9fd3a2398451e638de1d21aa6c22184	ASV1770	d__Bacteria	Actinobacteriota	Actinobacteria	Micrococcales	Dermacoccaceae	Barrientosiimonas	NA
fa1866066993baaf8468503731ea8d23	ASV1771	d__Bacteria	Actinobacteriota	Actinobacteria	Corynebacteriales	Corynebacteriaceae	Corynebacterium	Corynebacterium_tuberculostearicum
9976839cb5941481f7723f586ea13ffc	ASV1772	d__Bacteria	Firmicutes	Bacilli	Staphylococcales	Staphylococcaceae	Staphylococcus	NA
80344b9507fd92f1c3296ecfb5d96d49	ASV1773	d__Bacteria	Proteobacteria	Gammaproteobacteria	Enterobacterales	Enterobacteriaceae	NA	NA
8b72ad5b17f82686072835a1839b610a	ASV1774	d__Bacteria	Fusobacteriota	Fusobacteriia	Fusobacteriales	Fusobacteriaceae	Fusobacterium	Fusobacterium_periodonticum
de959b5c00cffdbc7050b65d1098c6ed	ASV1775	d__Bacteria	Firmicutes	Clostridia	Clostridiales	Clostridiaceae	Sarcina	NA
b4615197e8498c1b59435a699e5489d7	ASV1776	d__Bacteria	Proteobacteria	Gammaproteobacteria	Pseudomonadales	Pseudomonadaceae	Pseudomonas	NA
ffbad8938e812e2d01ce161d36abe7af	ASV1777	d__Bacteria	Firmicutes	Bacilli	Lactobacillales	Carnobacteriaceae	Trichococcus	NA
c9d2acaa79ddeb8a55422e06003e2217	ASV1778	d__Bacteria	Actinobacteriota	Actinobacteria	Propionibacteriales	Nocardioidaceae	Aeromicrobium	Aeromicrobium_sp.
74e59572346f076883e68f7ac94238ff	ASV1779	d__Bacteria	Fusobacteriota	Fusobacteriia	Fusobacteriales	Fusobacteriaceae	Fusobacterium	NA
37b37b95a4fc54c1af2ef5b06704ce52	ASV1780	d__Bacteria	Actinobacteriota	Actinobacteria	Micrococcales	Intrasporangiaceae	Serinicoccus	Serinicoccus_sp.
51e2dda01f98f5c1b615403693ca70e5	ASV1781	d__Bacteria	Deinococcota	Deinococci	Deinococcales	Deinococcaceae	Deinococcus	Deinococcus_sp.
9b814e5a13c1a1eb34897b866de8d32e	ASV1782	d__Bacteria	Actinobacteriota	Actinobacteria	Micrococcales	NA	NA	NA
d6f0887a417f458adec6b279d3e25a89	ASV1783	d__Bacteria	Proteobacteria	Gammaproteobacteria	Burkholderiales	Comamonadaceae	Comamonas	Comamonas_aquatica
5ccbba2d3cd6c2f3aa47cbffa24d44a5	ASV1784	d__Bacteria	Actinobacteriota	Actinobacteria	Kineosporiales	Kineosporiaceae	Quadrisphaera	Quadrisphaera_granulorum
d621b4226485cee3643dac3f78cfbcb7	ASV1785	d__Bacteria	Proteobacteria	Gammaproteobacteria	Pseudomonadales	Moraxellaceae	Moraxella	Moraxella_atlantae
1a254e65b04b176cdf144f906ec4fc26	ASV1786	d__Bacteria	Firmicutes	Clostridia	Peptostreptococcales-Tissierellales	Peptostreptococcales-Tissierellales	Peptoniphilus	NA
b5f5e2a6694914eb0c248aa5a559281f	ASV1787	d__Bacteria	Bacteroidota	Bacteroidia	Chitinophagales	Chitinophagaceae	NA	NA
dde8abf8aebde3b4ad27e7f93e15c383	ASV1788	d__Bacteria	Actinobacteriota	Actinobacteria	Propionibacteriales	Nocardioidaceae	Nocardioides	NA
a207939322667b5d00f57ee6ac4cf587	ASV1789	d__Bacteria	Actinobacteriota	Actinobacteria	Propionibacteriales	Nocardioidaceae	Nocardioides	NA
98352ae351e75a6aad1c26146d39315b	ASV1790	d__Bacteria	Proteobacteria	Gammaproteobacteria	Enterobacterales	Enterobacteriaceae	Citrobacter	NA
5287d8ae64d1e964b0bb7c203d98e154	ASV1791	d__Bacteria	Firmicutes	Clostridia	Lachnospirales	Lachnospiraceae	[Ruminococcus]_torques_group	Ruminococcus_lactaris
24106f793aecf2f4aa87af09e81d9175	ASV1792	d__Bacteria	Firmicutes	Bacilli	Lactobacillales	Vagococcaceae	Vagococcus	NA
f882bf97056d5e8821f009033b56cd5a	ASV1793	d__Bacteria	Actinobacteriota	Actinobacteria	Micrococcales	Micrococcaceae	Neomicrococcus	Neomicrococcus_lactis
0a96e4f41bd1ae7995253de846500b7b	ASV1794	d__Bacteria	Proteobacteria	Gammaproteobacteria	Burkholderiales	Neisseriaceae	Neisseria	NA
1f7d98c9a74e27123ff4c3dc5e753e2c	ASV1795	d__Bacteria	Proteobacteria	Alphaproteobacteria	Acetobacterales	Acetobacteraceae	Roseomonas	NA
c7d27eced9d58dd64231336e262a0138	ASV1796	d__Bacteria	Proteobacteria	Alphaproteobacteria	Rhodobacterales	Rhodobacteraceae	Paracoccus	NA
2b5deaad2b41e9cc4da65d44fe34cf5a	ASV1797	d__Bacteria	Actinobacteriota	Actinobacteria	Micrococcales	Intrasporangiaceae	Serinicoccus	Serinicoccus_marinus
bb9a8d31f043b75133fbe4ab660e26d6	ASV1798	d__Bacteria	Firmicutes	Bacilli	Bacillales	Planococcaceae	Planomicrobium	NA
d24ed2699c38d9336b710a2e643a773b	ASV1799	d__Bacteria	Actinobacteriota	Actinobacteria	Micrococcales	Micrococcaceae	Pseudarthrobacter	NA
7dcf616505033491c32ae45c57897bf3	ASV1800	d__Bacteria	Firmicutes	Bacilli	Lactobacillales	Streptococcaceae	Streptococcus	NA
569b6fe01ef999fa21fecea560f83886	ASV1801	d__Bacteria	Bacteroidota	Bacteroidia	Chitinophagales	Chitinophagaceae	NA	NA
3eafa17c54e798cf6d8d0635c743cd4e	ASV1802	d__Bacteria	Actinobacteriota	Actinobacteria	Corynebacteriales	Corynebacteriaceae	Turicella	uncultured_bacterium
06ac319503697277407bb65368fe9efa	ASV1803	d__Bacteria	Firmicutes	Negativicutes	Veillonellales-Selenomonadales	Veillonellaceae	Veillonella	NA
3e9f4f68b314bccaf1ccfc1659ee4731	ASV1804	d__Bacteria	Proteobacteria	Gammaproteobacteria	Pseudomonadales	Moraxellaceae	Moraxella	Moraxella_atlantae
920a077b51fa752f2ab5f13e1f80b69a	ASV1805	d__Bacteria	Proteobacteria	Gammaproteobacteria	Aeromonadales	Succinivibrionaceae	Succinivibrio	NA
d139dcd5d00088e4e08aabf57e7c7444	ASV1806	d__Bacteria	Bacteroidota	Bacteroidia	Bacteroidales	Prevotellaceae	Prevotella	Prevotella_melaninogenica
f252c966c2353c83586e2bb03aa60b26	ASV1807	d__Bacteria	Actinobacteriota	Actinobacteria	Propionibacteriales	Nocardioidaceae	Nocardioides	NA
bb94f1f17e14d9832cbaf900d8304c47	ASV1808	d__Bacteria	Bacteroidota	Bacteroidia	Bacteroidales	Porphyromonadaceae	Porphyromonas	NA
701f91218b84a1170c6b206355289681	ASV1809	d__Bacteria	Fusobacteriota	Fusobacteriia	Fusobacteriales	Leptotrichiaceae	Leptotrichia	Leptotrichia_sp.
681c22eab1e57159210b64692963d9dd	ASV1810	d__Bacteria	Firmicutes	Bacilli	Staphylococcales	Staphylococcaceae	Staphylococcus	NA
6b965fb736bf65f4d633d9f3280c3ccf	ASV1811	d__Bacteria	Firmicutes	Negativicutes	Veillonellales-Selenomonadales	Veillonellaceae	Veillonella	NA
2cb48a0002dd5949f919d53422306817	ASV1812	d__Bacteria	Firmicutes	Bacilli	Staphylococcales	Staphylococcaceae	Staphylococcus	NA
28c5219e5c8b61b507da5d74c91cf360	ASV1813	d__Bacteria	Actinobacteriota	Actinobacteria	Micrococcales	Micrococcaceae	Kocuria	Kocuria_marina
8d2a29d23de2d1b6cada06bf85915274	ASV1814	d__Bacteria	Proteobacteria	Alphaproteobacteria	Sphingomonadales	Sphingomonadaceae	Sphingomonas	NA
5d22543f5a5353c0907db624cba46a69	ASV1815	d__Bacteria	Bacteroidota	Bacteroidia	Bacteroidales	Prevotellaceae	Prevotella	Prevotella_timonensis
49b1d690b90856eadde8ef14f0f65a19	ASV1816	d__Bacteria	Proteobacteria	Gammaproteobacteria	Pseudomonadales	Moraxellaceae	Acinetobacter	NA
acae1fe3794ba3f4e886430d166d5b92	ASV1817	d__Bacteria	Actinobacteriota	Actinobacteria	Micrococcales	Intrasporangiaceae	Serinicoccus	Serinicoccus_marinus
c579b1e8ee61bec50ffd123b864ebb8c	ASV1818	d__Bacteria	Actinobacteriota	Actinobacteria	Micrococcales	Micrococcaceae	Kocuria	NA
333788a0221f6317aab616e8e94b94e0	ASV1819	d__Bacteria	Bacteroidota	Bacteroidia	Bacteroidales	Prevotellaceae	Prevotella	Prevotella_melaninogenica
1a2d035043b2f3797e27ab42df965241	ASV1820	d__Bacteria	Planctomycetota	Planctomycetes	Gemmatales	Gemmataceae	Gemmata	NA
4914f7ee7783a81bb638909f66c0dab1	ASV1821	d__Bacteria	Actinobacteriota	Actinobacteria	Micrococcales	Dermabacteraceae	Brachybacterium	NA
5068a326561dc5e50d25f97c733ce372	ASV1822	d__Bacteria	Actinobacteriota	Actinobacteria	Propionibacteriales	Propionibacteriaceae	Cutibacterium	NA
01feed1ff22425510339865c557fb28c	ASV1823	d__Bacteria	Actinobacteriota	Actinobacteria	Micrococcales	Micrococcaceae	Rothia	Rothia_endophytica
7aec02ef16b65d67387b5f97bf2bde93	ASV1824	d__Bacteria	Firmicutes	Bacilli	Lactobacillales	Streptococcaceae	Streptococcus	Streptococcus_uberis
f314307adbf1894c01fc9de79f3807d9	ASV1825	d__Bacteria	Actinobacteriota	Actinobacteria	Micrococcales	Brevibacteriaceae	Brevibacterium	NA
1107a8c84830e97a23ee42f685d5340a	ASV1826	d__Bacteria	Firmicutes	Bacilli	Bacillales	Bacillaceae	Anaerobacillus	NA
c408556fe2a34e9f72a01298adcfc277	ASV1827	d__Bacteria	Proteobacteria	Gammaproteobacteria	Burkholderiales	Comamonadaceae	Comamonas	Comamonas_sp.
42d177a6609b1318237b362ece6a4285	ASV1828	d__Bacteria	Actinobacteriota	Actinobacteria	Propionibacteriales	Propionibacteriaceae	Propioniciclava	Propioniciclava_sp.
702ae4386510a69a24ebea086eec646c	ASV1829	d__Bacteria	Proteobacteria	Gammaproteobacteria	Enterobacterales	Erwiniaceae	Pantoea	NA
a0c1eafdfd355ee827190b8bc35d59e1	ASV1830	d__Bacteria	Firmicutes	Clostridia	Peptostreptococcales-Tissierellales	Peptostreptococcales-Tissierellales	Helcococcus	uncultured_bacterium
4f2d630e9ad1d168e74edeff151a5314	ASV1831	d__Bacteria	Actinobacteriota	Actinobacteria	Corynebacteriales	Corynebacteriaceae	Corynebacterium	Corynebacterium_glutamicum
6f3a5e02e711384c31e88f1df41ddc9a	ASV1832	d__Bacteria	Proteobacteria	Gammaproteobacteria	Enterobacterales	Enterobacteriaceae	Klebsiella	NA
1aa5798d0425f12a4820afb59dbd3446	ASV1833	d__Bacteria	Proteobacteria	Alphaproteobacteria	Rhizobiales	Beijerinckiaceae	Methylobacterium-Methylorubrum	NA
0d66084d3828519247c0fa4536840277	ASV1834	d__Bacteria	Firmicutes	Clostridia	Peptostreptococcales-Tissierellales	Peptostreptococcales-Tissierellales	Anaerococcus	NA
c88200d10dc7fcb9541472d5308c424e	ASV1835	d__Bacteria	Proteobacteria	Gammaproteobacteria	Pseudomonadales	Moraxellaceae	Acinetobacter	NA
ce838f4ec764d6939945983db403b957	ASV1836	d__Bacteria	Actinobacteriota	Actinobacteria	Propionibacteriales	Nocardioidaceae	Nocardioides	NA
cc51e08bb51c1e2cd6c85f9bfbdc3eb5	ASV1837	d__Bacteria	Actinobacteriota	Actinobacteria	Micrococcales	Brevibacteriaceae	Brevibacterium	Brevibacterium_luteolum
c84162bf53efaac4f1d56f2243460dc3	ASV1838	d__Bacteria	Actinobacteriota	Actinobacteria	Corynebacteriales	Corynebacteriaceae	Corynebacterium	NA
71fa4cf2242c6d10dcbb9e78b1f0ebc3	ASV1839	d__Bacteria	Bacteroidota	Bacteroidia	Flavobacteriales	Weeksellaceae	Bergeyella	Chryseobacterium_sp.
1aee562408f4af9731ff9c5ec8a3372e	ASV1840	d__Bacteria	Firmicutes	Bacilli	Staphylococcales	Staphylococcaceae	Staphylococcus	NA
75bcf7de3c2529be744dedf6f5862998	ASV1841	d__Bacteria	Actinobacteriota	Actinobacteria	Micrococcales	Intrasporangiaceae	Ornithinimicrobium	NA
5f0059cffc8af90b89af6607daf380b8	ASV1842	d__Bacteria	Proteobacteria	Alphaproteobacteria	Rickettsiales	Mitochondria	Mitochondria	NA
59c755ebd91fb82876df4ab11bda8854	ASV1843	d__Bacteria	Firmicutes	Bacilli	Lactobacillales	Streptococcaceae	Streptococcus	Streptococcus_anginosus
2ee5f807f5e2bdc189e41fdb132f478d	ASV1844	d__Bacteria	Patescibacteria	Saccharimonadia	Saccharimonadales	Saccharimonadales	Saccharimonadales	TM7_phylum
bbc12e640320234559cfae880dce9ebd	ASV1845	d__Bacteria	Actinobacteriota	Coriobacteriia	Coriobacteriales	Atopobiaceae	Atopobium	Lancefieldella_rimae
4bc8ad74e23c018fd7abce0144731cbf	ASV1846	d__Bacteria	Firmicutes	Bacilli	Staphylococcales	Staphylococcaceae	Staphylococcus	NA
3763b6fdd470bbe8ebd0d8fdebc90ed7	ASV1847	d__Bacteria	Proteobacteria	Alphaproteobacteria	Rhizobiales	Beijerinckiaceae	Methylobacterium-Methylorubrum	NA
8c411ff10cb9c28035a54834350af33c	ASV1848	d__Bacteria	Actinobacteriota	Actinobacteria	Micrococcales	Micrococcaceae	Pseudoglutamicibacter	Pseudoglutamicibacter_cumminsii
b3da3555cadd21fa9ee11c955ceefe6d	ASV1849	d__Bacteria	Proteobacteria	Gammaproteobacteria	Pseudomonadales	Moraxellaceae	Acinetobacter	Acinetobacter_guillouiae
314f7eab7e25cbbfdd71fc652e6a045d	ASV1850	d__Bacteria	Proteobacteria	Alphaproteobacteria	Rhizobiales	Beijerinckiaceae	Bosea	NA
b42b5e2fee95afc83b483f9fe18f99d6	ASV1851	d__Bacteria	Proteobacteria	Gammaproteobacteria	Enterobacterales	NA	NA	NA
5001494e2195ed78398745cb988153de	ASV1852	d__Bacteria	Actinobacteriota	Actinobacteria	Propionibacteriales	Propionibacteriaceae	Pseudopropionibacterium	NA
087722416e36aab018b470e312aeaf16	ASV1853	d__Bacteria	Actinobacteriota	Actinobacteria	Micrococcales	Micrococcaceae	Arthrobacter	Arthrobacter_woluwensis
49a903f746def6c3b4269755606debcd	ASV1854	d__Bacteria	Chloroflexi	TK10	TK10	TK10	TK10	uncultured_soil
b934ef5395826fab4bdb1daaae25e357	ASV1855	d__Bacteria	Actinobacteriota	Actinobacteria	Micrococcales	Brevibacteriaceae	Brevibacterium	Brevibacterium_ravenspurgense
86878104d225141d3c776ef17529ca4b	ASV1856	d__Bacteria	Firmicutes	Negativicutes	Veillonellales-Selenomonadales	Veillonellaceae	Megasphaera	Megasphaera_micronuciformis
68750351ed6ad54c852eee922200c2f3	ASV1857	d__Bacteria	Firmicutes	Clostridia	Lachnospirales	Lachnospiraceae	[Eubacterium]_hallii_group	NA
f978070317fb75d3d9d4256c027373f4	ASV1858	d__Bacteria	Proteobacteria	Gammaproteobacteria	Pseudomonadales	Moraxellaceae	Moraxella	Moraxella_atlantae
48981b027178671be2dadb27b719c560	ASV1859	d__Bacteria	Bacteroidota	Bacteroidia	Bacteroidales	Prevotellaceae	Prevotella	Prevotella_colorans
6faaf9397a786d33436c929c1d3358ac	ASV1860	d__Bacteria	Proteobacteria	Gammaproteobacteria	Aeromonadales	Aeromonadaceae	Aeromonas	NA
7abd54d4e95d3ef306a5b7336415c9c9	ASV1861	d__Bacteria	Proteobacteria	Alphaproteobacteria	Sphingomonadales	Sphingomonadaceae	Sandaracinobacter	uncultured_bacterium
0e19e9422198291d5b520fb87f41278e	ASV1862	d__Bacteria	Proteobacteria	Gammaproteobacteria	Enterobacterales	Erwiniaceae	NA	NA
5f8bc9840120e2fcddfb562429e6f0eb	ASV1863	d__Bacteria	Proteobacteria	Gammaproteobacteria	Pseudomonadales	Pseudomonadaceae	Pseudomonas	NA
bc406a8a87d97035f180eba4b54fbc8d	ASV1864	d__Bacteria	Actinobacteriota	Actinobacteria	Corynebacteriales	Nocardiaceae	Gordonia	NA
9352e570a182123f48d92df829d0fcf0	ASV1865	d__Bacteria	Firmicutes	Bacilli	Erysipelotrichales	Erysipelatoclostridiaceae	Catenibacterium	uncultured_bacterium
cd07a2291a0193fba28a046f64643a67	ASV1866	d__Bacteria	Proteobacteria	Gammaproteobacteria	Xanthomonadales	Xanthomonadaceae	Luteimonas	NA
3ca82b5ee679995351a3023258100dad	ASV1867	d__Bacteria	Proteobacteria	Alphaproteobacteria	Rhizobiales	Beijerinckiaceae	Microvirga	NA
50f344c1e0fe7cf5cebcdb2542290a5b	ASV1868	d__Bacteria	Actinobacteriota	Actinobacteria	Micrococcales	Microbacteriaceae	Microbacterium	NA
b331c395de26c13dd7bdf28645508d40	ASV1869	d__Bacteria	Proteobacteria	Gammaproteobacteria	Burkholderiales	Rhodocyclaceae	Ferribacterium	uncultured_bacterium
7f1d5de97cadfc91fdbd299d9bf80c72	ASV1870	d__Bacteria	Proteobacteria	Gammaproteobacteria	Burkholderiales	Comamonadaceae	Comamonas	Comamonas_sediminis
644f444da94f8826920a94dae9c8b6bb	ASV1871	d__Bacteria	Firmicutes	Bacilli	Staphylococcales	Staphylococcaceae	Staphylococcus	NA
f0094d47933e687064893432028f4486	ASV1872	d__Bacteria	Bacteroidota	Bacteroidia	Flavobacteriales	Flavobacteriaceae	Flavobacterium	NA
94d959a8fb9ec29d6a727491f52e86ab	ASV1873	d__Bacteria	Patescibacteria	Saccharimonadia	Saccharimonadales	Saccharimonadaceae	TM7a	uncultured_bacterium
7905a7edcb43bbec6729dd89f56ea087	ASV1874	d__Bacteria	Firmicutes	Clostridia	Oscillospirales	Ruminococcaceae	Subdoligranulum	NA
62d0cfff9dc04befc829829eeda97694	ASV1875	d__Bacteria	Actinobacteriota	Actinobacteria	Micrococcales	Promicromonosporaceae	Isoptericola	NA
9be8e4d4919ec569eb355cb676c02eef	ASV1876	d__Bacteria	Firmicutes	Clostridia	Oscillospirales	Oscillospiraceae	Flavonifractor	NA
53e8052a0e2f9957e8b665832372d129	ASV1877	d__Bacteria	Proteobacteria	Gammaproteobacteria	Enterobacterales	Pectobacteriaceae	Pectobacterium	NA
d6eb6ac8ab8ea7a5de3ced31fc51500a	ASV1878	d__Bacteria	Firmicutes	Bacilli	Lactobacillales	Lactobacillaceae	Lactobacillus	Lactobacillus_amylovorus
42924af9c225a9fa261ceae5ef3b5a57	ASV1879	d__Bacteria	Actinobacteriota	Actinobacteria	Propionibacteriales	Propionibacteriaceae	Cutibacterium	NA
24e35b7b7fbf60c8bc7c7615362b99a9	ASV1880	d__Bacteria	Actinobacteriota	Actinobacteria	Frankiales	Geodermatophilaceae	Modestobacter	uncultured_bacterium
4753eb90064ac86f8e14c559b36f6f35	ASV1881	d__Bacteria	Firmicutes	Bacilli	Lactobacillales	Streptococcaceae	Streptococcus	Streptococcus_salivarius
465b7f1c97add7ecdc8048582f75f2e8	ASV1882	d__Bacteria	Actinobacteriota	Actinobacteria	Micrococcales	Micrococcaceae	Micrococcus	NA
eb0b21ecbf1bba965b78feee17876271	ASV1883	d__Bacteria	Actinobacteriota	Actinobacteria	Micrococcales	Intrasporangiaceae	NA	NA
a5ab242621ebf46b2e8407a49c5f4d1e	ASV1884	d__Bacteria	Firmicutes	Bacilli	Staphylococcales	Staphylococcaceae	Staphylococcus	NA
e151e0a4bd98712e423de5a2607851b0	ASV1885	d__Bacteria	Proteobacteria	Gammaproteobacteria	Pseudomonadales	Pseudomonadaceae	Pseudomonas	NA
cb8083d20e80816ad8ad8550e4ab1795	ASV1886	d__Bacteria	Proteobacteria	Alphaproteobacteria	Sphingomonadales	Sphingomonadaceae	Sphingomonas	NA
d2ab242cae64d63cc199c5fe15bd3ba9	ASV1887	d__Bacteria	Actinobacteriota	Coriobacteriia	Coriobacteriales	Atopobiaceae	Atopobium	NA
40ea9dee67db01bfa27b56d53846f863	ASV1888	d__Bacteria	Proteobacteria	Gammaproteobacteria	Burkholderiales	Neisseriaceae	Kingella	uncultured_bacterium
82a9579aaed9a7b056764ff9e13bf5b5	ASV1889	d__Bacteria	Firmicutes	Clostridia	Peptostreptococcales-Tissierellales	Peptostreptococcales-Tissierellales	Anaerococcus	NA
32882f8755e0952451a943240190a063	ASV1890	d__Bacteria	Firmicutes	Negativicutes	Veillonellales-Selenomonadales	Veillonellaceae	Veillonella	NA
114d0aefa07e7ab7836011f44281b737	ASV1891	d__Bacteria	Firmicutes	Bacilli	Erysipelotrichales	Erysipelotrichaceae	Solobacterium	Solobacterium_moorei
e5e14d74f0b800750e2e4babc1a28661	ASV1892	d__Bacteria	Actinobacteriota	Actinobacteria	Micrococcales	Micrococcaceae	Micrococcus	NA
92dd777f9364fe17e5ba4b498df4f1de	ASV1893	d__Bacteria	Actinobacteriota	Actinobacteria	Kineosporiales	Kineosporiaceae	Quadrisphaera	NA
15318ef23ab68840e3368e4d318f95ad	ASV1894	d__Bacteria	Proteobacteria	Gammaproteobacteria	Enterobacterales	Enterobacteriaceae	Enterobacteriaceae	NA
826dd40346a09fdd563fb6e20808eb84	ASV1895	d__Bacteria	Firmicutes	Bacilli	Bacillales	Bacillaceae	Bacillus	NA
95f2c9b633f22770a78064953bce178b	ASV1896	d__Bacteria	Bacteroidota	Bacteroidia	Sphingobacteriales	Sphingobacteriaceae	Sphingobacterium	NA
e6adc4e5aecbdc16edc27fc8eaa0b353	ASV1897	d__Bacteria	Deinococcota	Deinococci	Deinococcales	Deinococcaceae	Deinococcus	Deinococcus_radiodurans
a9f604f39f8f3fbd2dadd6a93482fb48	ASV1898	d__Bacteria	Proteobacteria	Gammaproteobacteria	Enterobacterales	Enterobacteriaceae	NA	NA
d8267c00c665842c567c951f47f9112e	ASV1899	d__Bacteria	Actinobacteriota	Actinobacteria	Frankiales	Geodermatophilaceae	NA	NA
337bf0f7988d41931cbf5ccdb8cf9476	ASV1900	d__Bacteria	Firmicutes	Negativicutes	Veillonellales-Selenomonadales	Veillonellaceae	Veillonella	NA
a7b61cf702dc1543db937da2dbc5609c	ASV1901	d__Bacteria	Proteobacteria	Gammaproteobacteria	Xanthomonadales	Xanthomonadaceae	Thermomonas	NA
feb18454889646d4868d45a1afb42184	ASV1902	d__Bacteria	Actinobacteriota	Actinobacteria	Corynebacteriales	Corynebacteriaceae	Corynebacterium	Corynebacterium_camporealensis
e654e52c906641a46afddd91d50e6b12	ASV1903	d__Bacteria	Firmicutes	Bacilli	Lactobacillales	Streptococcaceae	Streptococcus	Streptococcus_constellatus
2081324f82fd33d00a3e4bf8385202e7	ASV1904	d__Bacteria	Actinobacteriota	Actinobacteria	Corynebacteriales	Nocardiaceae	Gordonia	Gordonia_hirsuta
4d24b79ecbd8f5947f29aed49aa3ac47	ASV1905	d__Bacteria	Proteobacteria	Alphaproteobacteria	Rhodobacterales	Rhodobacteraceae	NA	NA
bf41208ed27ce3addb6fd3e43176e02f	ASV1906	d__Bacteria	Bacteroidota	Bacteroidia	Bacteroidales	Bacteroidaceae	Bacteroides	Bacteroides_vulgatus
9c8fe4f590ed08b997a8ca49bb3bb647	ASV1907	d__Bacteria	Actinobacteriota	Actinobacteria	Corynebacteriales	Nocardiaceae	Rhodococcus	NA
0955894adec408a9daf7941ee4b915ff	ASV1908	d__Bacteria	Proteobacteria	Gammaproteobacteria	Burkholderiales	Oxalobacteraceae	Undibacterium	Undibacterium_parvum
2d66b6c4c10a69955eef864dbe79758d	ASV1909	d__Bacteria	Myxococcota	Myxococcia	Myxococcales	Myxococcaceae	uncultured	uncultured_bacterium
cac8c7e956982d0bf9d21a12f2277082	ASV1910	d__Bacteria	Actinobacteriota	Actinobacteria	Micrococcales	Micrococcaceae	Rothia	Rothia_amarae
288775fc2c07848891ba322747a600bb	ASV1911	d__Bacteria	Actinobacteriota	Actinobacteria	Corynebacteriales	Corynebacteriaceae	Corynebacterium	NA
0b9ba9becf4d772d2f8361927b5851b4	ASV1912	d__Bacteria	Firmicutes	Bacilli	Staphylococcales	Staphylococcaceae	Staphylococcus	NA
8ade74e7f8357a53b247399e1825378f	ASV1913	d__Bacteria	Actinobacteriota	Actinobacteria	Micrococcales	Micrococcaceae	Pseudoglutamicibacter	Pseudoglutamicibacter_cumminsii
727f517c74ec20db00e0df440a4c3822	ASV1914	d__Bacteria	Actinobacteriota	Acidimicrobiia	Microtrichales	Ilumatobacteraceae	uncultured	NA
004e871725a848cb6ed5d2f3e5fd1dc0	ASV1915	d__Bacteria	Actinobacteriota	Actinobacteria	Corynebacteriales	Dietziaceae	Dietzia	NA
2af4eb25394282ff5c37a373ab065773	ASV1916	d__Bacteria	Actinobacteriota	Actinobacteria	Micrococcales	Intrasporangiaceae	Janibacter	NA
ca8b0157fa23ff3b905325c8cfcf9e28	ASV1917	d__Bacteria	Proteobacteria	Gammaproteobacteria	Pseudomonadales	Moraxellaceae	Acinetobacter	Acinetobacter_haemolyticus
18fd8b2fe774a0345dce9d69568fc8fb	ASV1918	d__Bacteria	Actinobacteriota	Actinobacteria	Propionibacteriales	Nocardioidaceae	Aeromicrobium	Aeromicrobium_sp.
c885ec1ae5afee4cb4bd963e43be47a9	ASV1919	d__Bacteria	Proteobacteria	Gammaproteobacteria	Pasteurellales	Pasteurellaceae	Frederiksenia	uncultured_bacterium
400ef329b2c43b49217289537bb77633	ASV1920	d__Bacteria	Firmicutes	Clostridia	Lachnospirales	Lachnospiraceae	Blautia	metagenome
be0b13870b8f9c302f58e54e8d50b6ad	ASV1921	d__Bacteria	Firmicutes	Bacilli	Staphylococcales	Staphylococcaceae	Staphylococcus	NA
a489f863f6554b7e08ea95e8a66dae77	ASV1922	d__Bacteria	Proteobacteria	Gammaproteobacteria	Burkholderiales	Alcaligenaceae	Achromobacter	NA
475ec2a71fc0467b91090eff5e8e28d2	ASV1923	d__Bacteria	Proteobacteria	Gammaproteobacteria	Pseudomonadales	Moraxellaceae	Moraxella	Moraxella_atlantae
9c377423bc7d9e8f0f8bcdf59e52203e	ASV1924	d__Bacteria	Bacteroidota	Bacteroidia	Flavobacteriales	Flavobacteriaceae	Flavobacterium	NA
47d01a7e9adc36d8597f02a47ea3721a	ASV1925	d__Bacteria	Patescibacteria	Gracilibacteria	Gracilibacteria	Gracilibacteria	Gracilibacteria	uncultured_sediment
bd625ccd628fc3d83e75031f5ca3d9b1	ASV1926	d__Bacteria	Actinobacteriota	Actinobacteria	Propionibacteriales	Nocardioidaceae	Nocardioides	NA
f4ddba285154bdd47f4dc510c2038305	ASV1927	d__Bacteria	Proteobacteria	Gammaproteobacteria	Aeromonadales	Aeromonadaceae	Aeromonas	NA
eddabf287d8128094d0830de35a9f681	ASV1928	d__Bacteria	Proteobacteria	Gammaproteobacteria	Enterobacterales	Enterobacteriaceae	Enterobacter	NA
e8a8a59ad8530816aee2e590e0bee1b4	ASV1929	d__Bacteria	Proteobacteria	Gammaproteobacteria	Enterobacterales	Enterobacteriaceae	Enterobacter	NA
0bb9cad46eca7f260eb76a5ee6348c70	ASV1930	d__Bacteria	Actinobacteriota	Actinobacteria	Corynebacteriales	Dietziaceae	Dietzia	Dietzia_sp.
b1b69c1f3ce567793b128d59a54d78d0	ASV1931	d__Bacteria	Cyanobacteria	Cyanobacteriia	Cyanobacteriales	Xenococcaceae	Pleurocapsa_PCC-7319	NA
b695e42369e8df856ec84c8785a10e0d	ASV1932	d__Bacteria	Proteobacteria	Alphaproteobacteria	Sphingomonadales	Sphingomonadaceae	Sphingomonas	NA
afb1f635c0a5a3051e09296f69e5c270	ASV1933	d__Bacteria	Actinobacteriota	Actinobacteria	Micrococcales	Micrococcaceae	Pseudoglutamicibacter	Pseudoglutamicibacter_cumminsii
0db9254fd1b38111b4f4bbfcdb167929	ASV1934	d__Bacteria	Actinobacteriota	Actinobacteria	Streptomycetales	Streptomycetaceae	Kitasatospora	NA
fe05a1c3a3401fca4250ab87cc098ec0	ASV1935	d__Bacteria	Firmicutes	Bacilli	Staphylococcales	Staphylococcaceae	Staphylococcus	NA
4a268475d3584730f0cf74c5ff61c29e	ASV1936	d__Bacteria	Actinobacteriota	Actinobacteria	Propionibacteriales	Propionibacteriaceae	Brooklawnia	uncultured_bacterium
fd94273724a6b58e44294af21aa1d5cf	ASV1937	d__Bacteria	Firmicutes	Bacilli	Staphylococcales	Staphylococcaceae	Macrococcus	NA
d1649f41d37f6c22ea027f70fff9e39d	ASV1938	d__Bacteria	Actinobacteriota	Actinobacteria	Corynebacteriales	Corynebacteriaceae	Corynebacterium	Corynebacterium_genitalium
c7f7b9c5dba66d5d74ffe7ac0def7777	ASV1939	d__Bacteria	Proteobacteria	Gammaproteobacteria	Pseudomonadales	Moraxellaceae	Acinetobacter	NA
831255c83b465cf0719806bf598959fc	ASV1940	d__Bacteria	Bacteroidota	Bacteroidia	Bacteroidales	Prevotellaceae	Prevotella	NA
67938a6069521709fd72c5dd02ad516d	ASV1941	d__Bacteria	Actinobacteriota	Actinobacteria	Micrococcales	Micrococcaceae	Nesterenkonia	Nesterenkonia_sp.
782304d403626d8d06f00ed98bb9099c	ASV1942	d__Bacteria	Firmicutes	Bacilli	Bacillales	Bacillaceae	Oceanobacillus	Oceanobacillus_iheyensis
d1fbf1c4b937fa69f2685b4e44b7494b	ASV1943	d__Bacteria	Firmicutes	Bacilli	Staphylococcales	Staphylococcaceae	Staphylococcus	NA
82fef488a46d5c1bed02781e555c461a	ASV1944	d__Bacteria	Firmicutes	Clostridia	Peptostreptococcales-Tissierellales	Peptostreptococcales-Tissierellales	Anaerococcus	NA
8f754a6fb0133aa0acc72211a69aa1da	ASV1945	d__Bacteria	Actinobacteriota	Actinobacteria	Corynebacteriales	Corynebacteriaceae	Corynebacterium	NA
0f4fce299806fe0131fd5e3a61d68388	ASV1946	d__Bacteria	Planctomycetota	Planctomycetes	Pirellulales	Pirellulaceae	uncultured	metagenome
555a696b7695187e6e8bbb5ea12b5ec9	ASV1947	d__Bacteria	Actinobacteriota	Actinobacteria	Micrococcales	Intrasporangiaceae	Tetrasphaera	uncultured_bacterium
c4ca43c40c8219038f40d829e546dc01	ASV1948	d__Bacteria	Proteobacteria	Gammaproteobacteria	Enterobacterales	NA	NA	NA
29586018482c3f73eddd0b19aa246374	ASV1949	d__Bacteria	Actinobacteriota	Actinobacteria	Corynebacteriales	Corynebacteriaceae	Corynebacterium	NA
c150194b958f102af9cf3b48708c97b8	ASV1950	d__Bacteria	Proteobacteria	Gammaproteobacteria	Burkholderiales	Neisseriaceae	uncultured	uncultured_bacterium
3f72ef03646a307bb13039b08db1aacb	ASV1951	d__Bacteria	Deinococcota	Deinococci	Deinococcales	Deinococcaceae	Deinococcus	uncultured_bacterium
09147ac7d66d12302afc71f6ac86d5ab	ASV1952	d__Bacteria	Firmicutes	Bacilli	Lactobacillales	Leuconostocaceae	Weissella	NA
f35f43095925faad5b2c3f4ca51ec16d	ASV1953	d__Bacteria	Fusobacteriota	Fusobacteriia	Fusobacteriales	Leptotrichiaceae	Leptotrichia	uncultured_bacterium
67ed49882222058b4e9ce21111f1920b	ASV1954	d__Bacteria	Cyanobacteria	Cyanobacteriia	Chloroplast	Chloroplast	Chloroplast	Dryopteris_fragrans
efad8b837dbb81813ec08e83245bd4d8	ASV1955	d__Bacteria	Proteobacteria	Gammaproteobacteria	Enterobacterales	Enterobacteriaceae	Escherichia-Shigella	NA
70f6c326aa70ad7a3d486b640f488be4	ASV1956	d__Bacteria	Actinobacteriota	Actinobacteria	Micrococcales	Brevibacteriaceae	Brevibacterium	NA
fc09b21b4a2f3982d9e3f8e7454e95e8	ASV1957	d__Bacteria	Proteobacteria	Gammaproteobacteria	Xanthomonadales	Xanthomonadaceae	Luteimonas	NA
4d9808c03281f21ca22eebe99eb5c4fb	ASV1958	d__Bacteria	Proteobacteria	Gammaproteobacteria	Pseudomonadales	Moraxellaceae	Acinetobacter	Acinetobacter_variabilis
9823735c746d978959660b854740bf44	ASV1959	d__Bacteria	Actinobacteriota	Actinobacteria	Micrococcales	Microbacteriaceae	Microbacterium	NA
7c2455e49d10800a7a6538baa33a104e	ASV1960	d__Bacteria	Actinobacteriota	Actinobacteria	Micrococcales	Micrococcaceae	NA	NA
7830e13488ffa9ae85b40bbf758b2839	ASV1961	d__Bacteria	Actinobacteriota	Actinobacteria	Micrococcales	Micrococcaceae	Micrococcus	NA
b00f448acaa36e64a82e7cef6a94b985	ASV1962	d__Bacteria	Actinobacteriota	Actinobacteria	Micrococcales	Intrasporangiaceae	Ornithinibacter	uncultured_bacterium
9227bc097b1b3f49fe4553620f3b8854	ASV1963	d__Bacteria	Firmicutes	Bacilli	Staphylococcales	Staphylococcaceae	Staphylococcus	NA
843e7a1382d2300fd69768e2029cdd5e	ASV1964	d__Bacteria	Actinobacteriota	Actinobacteria	Corynebacteriales	Corynebacteriaceae	Corynebacterium	NA
25355ce34ee8c2358fc32ffad6f1bb2a	ASV1965	d__Bacteria	Proteobacteria	Gammaproteobacteria	Pseudomonadales	Moraxellaceae	Enhydrobacter	NA
ce65fce9fe4844bcc30786828d45f21a	ASV1966	d__Bacteria	Proteobacteria	Gammaproteobacteria	Pseudomonadales	Moraxellaceae	Acinetobacter	Acinetobacter_schindleri
2d767eacb7381cb6ff76428f993fb04f	ASV1967	d__Bacteria	Patescibacteria	Saccharimonadia	Saccharimonadales	Saccharimonadaceae	TM7a	uncultured_bacterium
d68ce1ee602aa886d34ef344207522ab	ASV1968	d__Bacteria	Actinobacteriota	Actinobacteria	Pseudonocardiales	Pseudonocardiaceae	Prauserella	NA
0ccf5ed6d73003075eb2cef6e51bb57f	ASV1969	d__Bacteria	Firmicutes	Bacilli	Lactobacillales	Streptococcaceae	Streptococcus	NA
d861174b5d83773333345a9192e00d90	ASV1970	d__Bacteria	Firmicutes	Bacilli	Staphylococcales	Staphylococcaceae	Staphylococcus	NA
3a635b5a10aa7451089bc73c72236e5c	ASV1971	d__Bacteria	Proteobacteria	Gammaproteobacteria	Enterobacterales	Enterobacteriaceae	Enterobacter	NA
b4565faf7a43079ef0ab44fcd1a05817	ASV1972	d__Bacteria	Proteobacteria	Gammaproteobacteria	Burkholderiales	Neisseriaceae	Neisseria	Neisseria_elongata
69b3b9fd0467882f75b802734e53815d	ASV1973	d__Bacteria	Actinobacteriota	Actinobacteria	Micrococcales	Microbacteriaceae	Curtobacterium	NA
d8380d1db92e6309d6524551191dbdc7	ASV1974	d__Bacteria	Actinobacteriota	Actinobacteria	Micrococcales	Micrococcaceae	Pseudoglutamicibacter	Pseudoglutamicibacter_cumminsii
53fb5c9b33a420c0586aca0579135da5	ASV1975	d__Bacteria	Actinobacteriota	Actinobacteria	Micromonosporales	Micromonosporaceae	Actinoplanes	NA
cd9af646dd3a75abb686e3fa88df1aa2	ASV1976	d__Bacteria	Firmicutes	Bacilli	Bacillales	Marinococcaceae	Natribacillus	uncultured_bacterium
e46aa5ada5bb2503045f55e1c954926f	ASV1977	d__Bacteria	Actinobacteriota	Actinobacteria	Propionibacteriales	Propionibacteriaceae	Aestuariimicrobium	uncultured_bacterium
0ca7d1efb498f5ff462578530f46c24d	ASV1978	d__Bacteria	Proteobacteria	Alphaproteobacteria	Rhizobiales	Devosiaceae	Devosia	NA
970a0157af3dd95326372af5481b36d5	ASV1979	d__Bacteria	Actinobacteriota	Actinobacteria	Corynebacteriales	Corynebacteriaceae	Corynebacterium	Corynebacterium_riegelii
d492725a058267ccc3eaa5b93752da0b	ASV1980	d__Bacteria	Proteobacteria	Gammaproteobacteria	Burkholderiales	Oxalobacteraceae	Undibacterium	NA
97d1092cb860773ca96a0f1805b97d32	ASV1981	d__Bacteria	Proteobacteria	Gammaproteobacteria	Enterobacterales	Enterobacteriaceae	NA	NA
6d81dd74daabf0f689d1d2e5e15f0eac	ASV1982	d__Bacteria	Firmicutes	Clostridia	Peptostreptococcales-Tissierellales	Peptostreptococcales-Tissierellales	Anaerococcus	NA
72209171d7b2390b8e6782a7c09788db	ASV1983	d__Bacteria	Actinobacteriota	Actinobacteria	Micrococcales	Intrasporangiaceae	Ornithinimicrobium	Serinicoccus_sp.
4ee4a97e38b02ff91a788f1fe40e55c8	ASV1984	d__Bacteria	Firmicutes	Clostridia	Oscillospirales	[Eubacterium]_coprostanoligenes_group	[Eubacterium]_coprostanoligenes_group	Eubacterium_coprostanoligenes
bdfd384fbc3ac633c28a674c8e2860b9	ASV1985	d__Bacteria	Actinobacteriota	Actinobacteria	Corynebacteriales	Corynebacteriaceae	Corynebacterium	NA
b8349e5459469537ac814c90cb3b99fa	ASV1986	d__Bacteria	Verrucomicrobiota	Verrucomicrobiae	Verrucomicrobiales	Akkermansiaceae	Akkermansia	Akkermansia_muciniphila
b667000eb98cf17e5345425d7c1222af	ASV1987	d__Bacteria	Firmicutes	Bacilli	Lactobacillales	Enterococcaceae	Enterococcus	Enterococcus_cecorum
8658f2ffe1d094a6726311192eacff59	ASV1988	d__Bacteria	Actinobacteriota	Actinobacteria	Corynebacteriales	Dietziaceae	Dietzia	Dietzia_timorensis
651969aad371094e234618bef03cccdf	ASV1989	d__Bacteria	Firmicutes	Bacilli	Staphylococcales	Staphylococcaceae	Staphylococcus	NA
c52703a0552b005d731ddb52395a8e65	ASV1990	d__Bacteria	Firmicutes	Bacilli	Lactobacillales	Lactobacillaceae	Lactobacillus	Lactobacillus_delbrueckii
ce4df2a46b741f40f7cdba6d3f005833	ASV1991	d__Bacteria	Firmicutes	Bacilli	Lactobacillales	Vagococcaceae	Vagococcus	NA
24cdbc11d4d29df426238d0b817e0c2b	ASV1992	d__Bacteria	Firmicutes	Bacilli	Staphylococcales	Staphylococcaceae	Staphylococcus	Staphylococcus_pettenkoferi
98f966060f41ced657fdb7f0e97d86d8	ASV1993	d__Bacteria	Actinobacteriota	Actinobacteria	Propionibacteriales	Propionibacteriaceae	Cutibacterium	Cutibacterium_avidum
485e6b7ce75e73b0abae7c04a7af61e3	ASV1994	d__Bacteria	Proteobacteria	Gammaproteobacteria	Burkholderiales	Oxalobacteraceae	Duganella	NA
c6f3e020242ff22679a03fea41c6620f	ASV1995	d__Bacteria	Proteobacteria	Alphaproteobacteria	Rhizobiales	Rhizobiaceae	NA	NA
09544c344f4a30a329a8aab6e468ba1a	ASV1996	d__Bacteria	Actinobacteriota	Actinobacteria	Actinomycetales	Actinomycetaceae	Actinomycetaceae	uncultured_Actinomycetaceae
43955668e1611250d56c31a616605c84	ASV1997	d__Bacteria	Actinobacteriota	Actinobacteria	Micrococcales	Micrococcaceae	Rothia	NA
a44ca24d494d9e46eed349359cb3f7cd	ASV1998	d__Bacteria	Proteobacteria	Gammaproteobacteria	Enterobacterales	Enterobacteriaceae	Enterobacter	NA
5d2641175c86f76dec7c8d4c8335592f	ASV1999	d__Bacteria	Firmicutes	Bacilli	Staphylococcales	Staphylococcaceae	Staphylococcus	NA
[truncated: 17,771 more rows]
